# Supplementary material for: 2-Amino-5-bromo­pyridinium 3-carb­oxy-4-hy­droxy­benzene­sulfonate
Source: Acta Crystallogr Sect E Struct Rep Online. 2010 Aug 28;66(Pt 9):o2408–9. doi: 10.1107/S1600536810033908 (PMC3007841; doi:10.1107/S1600536810033908)
Supplement: Supplementary file 1 [file e-66-o2408-sup1.cif]

##############################################################################
###                                                                        ###
###        Electronic paper (Acta Crystallographica Section E)             ###
###                                                                        ###
##############################################################################
#                                                                            #
# This CIF contains the data in a paper accepted for publication in Acta     #
# Crystallographica Section E. It conforms to the requirements of Notes      #
# for Authors for Section E, and has been peer reviewed under the auspices   #
# of the IUCr Commission on Journals.                                        #
#                                                                            #
# Full details of the Crystallographic Information File format               #
# are given in the paper "The Crystallographic Information File (CIF):       #
# a New Standard Archive File for Crystallography" by S. R. Hall, F. H.      #
# Allen and I. D. Brown [Acta Cryst. (1991), A47, 655-685].                  #
#                                                                            #
# The current version of the core CIF dictionary is obtainable from          #
# ftp://ftp.iucr.org/pub/cif_core.dic. The current version number is 2.4.    #
#                                                                            #
# Software is freely available for graphical display of the structure(s) in  #
# this CIF.  For information consult the CIF home page http://www.iucr.org/  #
# cif/home.html                                                              #
#                                                                            #
# This file may be used for bona fide research purposes within the           #
# scientific community so long as proper attribution is given to the journal # 
# article from which it was obtained.                                        #
#                                                                            #
##############################################################################
                                             
data_global
_audit_creation_method     'form.cif (version 2.0)'
_journal_data_validation_number     ?
_journal_date_recd_electronic     2010-08-19
_journal_date_accepted     2010-08-23
_journal_name_full     'Acta Crystallographica, Section E'
_journal_year     2010
_journal_volume     66
_journal_issue      9
_journal_page_first     o2408
_journal_page_last     o2409
_journal_paper_category     QO
_journal_coeditor_code     CI5165
_publ_contact_author_name     'Prof. Fun, Hoong-Kun'
_publ_contact_author_address
;
      X-ray Crystallography Unit
      School of Physics
      Universiti Sains Malaysia
      11800 USM, Penang
      MALAYSIA
;
_publ_contact_author_email     'hkfun@usm.my'
_publ_contact_author_fax     '604 6579150'
_publ_contact_author_phone     '604 6533652'
_publ_section_title
;
2-Amino-5-bromopyridinium 3-carboxy-4-hydroxybenzenesulfonate
;
loop_
    _publ_author_name
    _publ_author_footnote
    _publ_author_address
    'Madhukar Hemamalini' ?
;
      X-ray Crystallography Unit
      School of Physics
      Universiti Sains Malaysia
      11800 USM, Penang
      Malaysia
;
    'Hoong-Kun Fun'
;
      Thomson Reuters ResearcherID: A-3561-2009.
;
;
      X-ray Crystallography Unit
      School of Physics
      Universiti Sains Malaysia
      11800 USM, Penang
      Malaysia
;
data_I
_audit_creation_method     SHELXL-97
_chemical_name_systematic
;
2-Amino-5-bromopyridinium 3-carboxy-4-hydroxybenzenesulfonate
;
_chemical_name_common     ?
_chemical_formula_moiety     'C5 H6 Br N2 +, C7 H5 O6 S -'
_chemical_formula_sum     'C12 H11 Br N2 O6 S'
_chemical_formula_iupac     'C5 H6 Br N2 +, C7 H5 O6 S -'
_chemical_formula_weight     391.20
_chemical_melting_point     ?
_symmetry_cell_setting     triclinic
_symmetry_space_group_name_H-M     'P -1'
_symmetry_space_group_name_Hall     '-P 1'
loop_
    _symmetry_equiv_pos_as_xyz
    'x, y, z'
    '-x, -y, -z'
_cell_length_a     7.8425(2)
_cell_length_b     10.8682(3)
_cell_length_c     16.5457(5)
_cell_angle_alpha     85.207(2)
_cell_angle_beta     83.290(2)
_cell_angle_gamma     86.537(2)
_cell_volume     1393.87(7)
_cell_formula_units_Z     4
_cell_measurement_reflns_used     9916
_cell_measurement_theta_min     3.00
_cell_measurement_theta_max     31.44
_cell_measurement_temperature     100.00(10)
_exptl_crystal_description     Plate
_exptl_crystal_colour     yellow
_exptl_crystal_size_max     0.26
_exptl_crystal_size_mid     0.14
_exptl_crystal_size_min     0.09
_exptl_crystal_density_diffrn     1.864
_exptl_crystal_density_meas     ?
_exptl_crystal_density_method     'not measured'
_exptl_crystal_F_000     784
_exptl_absorpt_coefficient_mu     3.131
_exptl_absorpt_correction_type     multi-scan
_exptl_absorpt_process_details     '(SADABS; Bruker, 2009)'
_exptl_absorpt_correction_T_min     0.4977
_exptl_absorpt_correction_T_max     0.7723
_exptl_special_details
;
The crystal was placed in the cold stream of an Oxford Cryosystems Cobra
open-flow nitrogen cryostat (Cosier & Glazer, 1986) operating at
100.0(1) K.
;
_diffrn_ambient_temperature     100.00(10)
_diffrn_radiation_type     MoK\a
_diffrn_radiation_wavelength     0.71073
_diffrn_radiation_source     'fine-focus sealed tube'
_diffrn_radiation_monochromator     graphite
_diffrn_measurement_device_type
;
Bruker SMART APEXII CCD area-detector diffractometer
;
_diffrn_measurement_method     '\f and \w scans'
_diffrn_detector_area_resol_mean     .
_diffrn_reflns_number     34040
_diffrn_reflns_av_R_equivalents     0.0397
_diffrn_reflns_av_sigmaI/netI     0.0494
_diffrn_reflns_theta_min     1.88
_diffrn_reflns_theta_max     31.67
_diffrn_reflns_theta_full     31.67
_diffrn_measured_fraction_theta_max     0.990
_diffrn_measured_fraction_theta_full     0.990
_diffrn_reflns_limit_h_min     -11
_diffrn_reflns_limit_h_max     11
_diffrn_reflns_limit_k_min     -15
_diffrn_reflns_limit_k_max     16
_diffrn_reflns_limit_l_min     -24
_diffrn_reflns_limit_l_max     24
_diffrn_standards_number     0
_diffrn_standards_interval_count     .
_diffrn_standards_interval_time     .
_diffrn_standards_decay_%     ?
_refine_special_details
;
 Refinement of F^2^ against ALL reflections.  The weighted R-factor wR and
 goodness of fit S are based on F^2^, conventional R-factors R are based
 on F, with F set to zero for negative F^2^. The threshold expression of
 F^2^ > 2sigma(F^2^) is used only for calculating R-factors(gt) etc. and is
 not relevant to the choice of reflections for refinement.  R-factors based
 on F^2^ are statistically about twice as large as those based on F, and R-
 factors based on ALL data will be even larger.
;
_reflns_number_total     9322
_reflns_number_gt     7366
_reflns_threshold_expression     I>2\s(I)
_refine_ls_structure_factor_coef     Fsqd
_refine_ls_matrix_type     full
_refine_ls_R_factor_all     0.0772
_refine_ls_R_factor_gt     0.0596
_refine_ls_wR_factor_gt     0.1726
_refine_ls_wR_factor_ref     0.1810
_refine_ls_goodness_of_fit_ref     1.110
_refine_ls_restrained_S_all     1.110
_refine_ls_number_reflns     9322
_refine_ls_number_parameters     397
_refine_ls_number_restraints     0
_refine_ls_hydrogen_treatment     constr
_refine_ls_weighting_scheme     calc
_refine_ls_weighting_details
         'calc w=1/[\s^2^(Fo^2^)+(0.0451P)^2^+14.502P] where P=(Fo^2^+2Fc^2^)/3'
_atom_sites_solution_hydrogens     geom
_atom_sites_solution_primary     direct
_atom_sites_solution_secondary     difmap
_refine_ls_shift/su_max     0.001
_refine_ls_shift/su_mean     0.000
_refine_diff_density_max     1.647
_refine_diff_density_min     -0.834
_refine_ls_extinction_method     none
_refine_ls_extinction_coef     ?
loop_
    _atom_type_symbol
    _atom_type_description
    _atom_type_scat_dispersion_real
    _atom_type_scat_dispersion_imag
    _atom_type_scat_source
    'C' 'C' 0.0033 0.0016
                         'International Tables Vol C Tables 4.2.6.8 and 6.1.1.4'
    'H' 'H' 0.0000 0.0000
                         'International Tables Vol C Tables 4.2.6.8 and 6.1.1.4'
    'N' 'N' 0.0061 0.0033
                         'International Tables Vol C Tables 4.2.6.8 and 6.1.1.4'
    'O' 'O' 0.0106 0.0060
                         'International Tables Vol C Tables 4.2.6.8 and 6.1.1.4'
    'S' 'S' 0.1246 0.1234
                         'International Tables Vol C Tables 4.2.6.8 and 6.1.1.4'
    'Br' 'Br' -0.2901 2.4595
                         'International Tables Vol C Tables 4.2.6.8 and 6.1.1.4'
_computing_data_collection     'APEX2 (Bruker, 2009)'
_computing_cell_refinement     'SAINT (Bruker, 2009)'
_computing_data_reduction     'SAINT (Bruker, 2009)'
_computing_structure_solution     'SHELXTL (Sheldrick, 2008)'
_computing_structure_refinement     'SHELXTL (Sheldrick, 2008)'
_computing_molecular_graphics     'SHELXTL (Sheldrick, 2008)'
_computing_publication_material
                             'SHELXTL (Sheldrick, 2008) and PLATON (Spek, 2009)'
loop_
    _atom_site_type_symbol
    _atom_site_label
    _atom_site_fract_x
    _atom_site_fract_y
    _atom_site_fract_z
    _atom_site_U_iso_or_equiv
    _atom_site_adp_type
    _atom_site_calc_flag
    _atom_site_refinement_flags
    _atom_site_occupancy
    _atom_site_disorder_assembly
    _atom_site_disorder_group
    Br Br1A 0.34842(7) 1.03576(5) 0.09171(3) 0.02290(13) Uani d . 1 . .
    N N1A 0.3053(5) 1.0274(4) 0.3409(2) 0.0164(7) Uani d . 1 . .
    H H1NA 0.3775 0.9756 0.3767 0.020 Uiso d R 1 . .
    N N2A 0.1288(6) 1.1186(4) 0.4427(3) 0.0220(9) Uani d . 1 . .
    H H2AB 0.0369 1.1714 0.4514 0.026 Uiso d R 1 . .
    H H2NA 0.1650 1.0910 0.4843 0.026 Uiso d R 1 . .
    C C1A 0.1717(6) 1.1047(5) 0.3644(3) 0.0179(9) Uani d . 1 . .
    C C2A 0.0822(6) 1.1683(5) 0.3013(3) 0.0181(9) Uani d . 1 . .
    H H2AA -0.0107 1.2229 0.3149 0.022 Uiso calc R 1 . .
    C C3A 0.1326(6) 1.1490(5) 0.2214(3) 0.0180(9) Uani d . 1 . .
    H H3AA 0.0732 1.1895 0.1806 0.022 Uiso calc R 1 . .
    C C4A 0.2754(6) 1.0674(5) 0.2008(3) 0.0161(8) Uani d . 1 . .
    C C5A 0.3601(6) 1.0076(5) 0.2613(3) 0.0163(8) Uani d . 1 . .
    H H5AA 0.4544 0.9538 0.2485 0.020 Uiso calc R 1 . .
    S S1A 0.15205(14) 0.68598(11) 0.03315(6) 0.0126(2) Uani d . 1 . .
    O O1A -0.2400(5) 0.9811(3) 0.2821(2) 0.0180(7) Uani d . 1 . .
    H H1OA -0.2078 0.9424 0.3229 0.027 Uiso d R 1 . .
    O O2A -0.0584(5) 0.8634(4) 0.3883(2) 0.0227(8) Uani d . 1 . .
    O O3A 0.1606(5) 0.7338(3) 0.3455(2) 0.0178(7) Uani d . 1 . .
    H H2OA 0.1921 0.7418 0.3952 0.027 Uiso d R 1 . .
    O O4A 0.2922(4) 0.7619(3) -0.0065(2) 0.0169(7) Uani d . 1 . .
    O O5A 0.2150(5) 0.5735(3) 0.0766(2) 0.0196(7) Uani d . 1 . .
    O O6A 0.0315(5) 0.6618(4) -0.0241(2) 0.0194(7) Uani d . 1 . .
    C C6A -0.1432(6) 0.9151(4) 0.2271(3) 0.0134(8) Uani d . 1 . .
    C C7A -0.1724(6) 0.9374(4) 0.1452(3) 0.0162(8) Uani d . 1 . .
    H H7AA -0.2528 0.9992 0.1304 0.019 Uiso calc R 1 . .
    C C8A -0.0827(6) 0.8683(4) 0.0861(3) 0.0150(8) Uani d . 1 . .
    H H8AA -0.1028 0.8838 0.0318 0.018 Uiso calc R 1 . .
    C C9A 0.0377(6) 0.7754(4) 0.1079(3) 0.0134(8) Uani d . 1 . .
    C C10A 0.0740(6) 0.7554(4) 0.1881(3) 0.0130(8) Uani d . 1 . .
    H H10A 0.1576 0.6954 0.2018 0.016 Uiso calc R 1 . .
    C C11A -0.0146(6) 0.8250(4) 0.2484(3) 0.0129(8) Uani d . 1 . .
    C C12A 0.0249(6) 0.8082(4) 0.3339(3) 0.0154(8) Uani d . 1 . .
    Br Br1B 0.82103(7) 0.51159(5) 0.36511(3) 0.02183(12) Uani d . 1 . .
    N N1B 0.7997(5) 0.5274(4) 0.1191(2) 0.0151(7) Uani d . 1 . .
    H H1NB 0.8554 0.5000 0.0772 0.018 Uiso d R 1 . .
    N N2B 0.6286(6) 0.6276(4) 0.0271(2) 0.0185(8) Uani d . 1 . .
    H H2NB 0.6942 0.6071 -0.0134 0.022 Uiso d R 1 . .
    H H3NB 0.5478 0.6641 0.0167 0.022 Uiso d R 1 . .
    C C1B 0.6675(6) 0.6070(4) 0.1026(3) 0.0148(8) Uani d . 1 . .
    C C2B 0.5735(6) 0.6639(5) 0.1700(3) 0.0181(9) Uani d . 1 . .
    H H2BA 0.4806 0.7187 0.1612 0.022 Uiso calc R 1 . .
    C C3B 0.6179(7) 0.6392(5) 0.2468(3) 0.0190(9) Uani d . 1 . .
    H H3BA 0.5569 0.6775 0.2903 0.023 Uiso calc R 1 . .
    C C4B 0.7588(6) 0.5541(5) 0.2600(3) 0.0157(8) Uani d . 1 . .
    C C5B 0.8482(6) 0.5005(4) 0.1952(3) 0.0151(8) Uani d . 1 . .
    H H5BA 0.9418 0.4459 0.2030 0.018 Uiso calc R 1 . .
    S S1B 0.34815(15) 0.81374(11) 0.51288(7) 0.0149(2) Uani d . 1 . .
    O O1B 0.7530(5) 0.5267(3) 0.7495(2) 0.0182(7) Uani d . 1 . .
    H H1OB 0.7144 0.5349 0.7967 0.027 Uiso d R 1 . .
    O O2B 0.5619(5) 0.6350(4) 0.8632(2) 0.0196(7) Uani d . 1 . .
    O O3B 0.3442(5) 0.7652(3) 0.8315(2) 0.0176(7) Uani d . 1 . .
    H H2OB 0.3280 0.7778 0.8844 0.026 Uiso d R 1 . .
    O O4B 0.4611(5) 0.8372(4) 0.4372(2) 0.0239(8) Uani d . 1 . .
    O O5B 0.2794(6) 0.9255(4) 0.5500(2) 0.0269(9) Uani d . 1 . .
    O O6B 0.2102(5) 0.7328(4) 0.5012(2) 0.0201(7) Uani d . 1 . .
    C C6B 0.6577(6) 0.5938(4) 0.6973(3) 0.0133(8) Uani d . 1 . .
    C C7B 0.6953(7) 0.5781(5) 0.6139(3) 0.0183(9) Uani d . 1 . .
    H H7BA 0.7826 0.5215 0.5963 0.022 Uiso calc R 1 . .
    C C8B 0.6037(6) 0.6462(5) 0.5575(3) 0.0186(9) Uani d . 1 . .
    H H8BA 0.6293 0.6353 0.5021 0.022 Uiso calc R 1 . .
    C C9B 0.4723(6) 0.7315(4) 0.5838(3) 0.0144(8) Uani d . 1 . .
    C C10B 0.4318(6) 0.7471(4) 0.6658(3) 0.0131(8) Uani d . 1 . .
    H H10B 0.3430 0.8031 0.6828 0.016 Uiso calc R 1 . .
    C C11B 0.5235(6) 0.6792(4) 0.7235(3) 0.0121(7) Uani d . 1 . .
    C C12B 0.4794(6) 0.6907(4) 0.8116(3) 0.0140(8) Uani d . 1 . .
loop_
    _atom_site_aniso_label
    _atom_site_aniso_U_11
    _atom_site_aniso_U_22
    _atom_site_aniso_U_33
    _atom_site_aniso_U_12
    _atom_site_aniso_U_13
    _atom_site_aniso_U_23
    Br1A 0.0219(2) 0.0316(3) 0.0159(2) -0.0003(2) -0.00412(17) -0.00410(18)
    N1A 0.0165(18) 0.0151(19) 0.0166(17) 0.0003(15) -0.0026(14) 0.0048(14)
    N2A 0.023(2) 0.025(2) 0.0170(19) 0.0012(17) 0.0003(16) 0.0000(16)
    C1A 0.018(2) 0.018(2) 0.017(2) -0.0045(17) 0.0005(16) 0.0005(17)
    C2A 0.014(2) 0.019(2) 0.021(2) 0.0019(17) -0.0016(16) 0.0014(17)
    C3A 0.016(2) 0.018(2) 0.020(2) 0.0010(17) -0.0052(17) 0.0013(17)
    C4A 0.015(2) 0.018(2) 0.0162(19) -0.0050(17) -0.0020(15) 0.0011(16)
    C5A 0.0122(19) 0.017(2) 0.019(2) 0.0010(16) -0.0019(16) 0.0007(16)
    S1A 0.0121(5) 0.0141(5) 0.0114(4) 0.0016(4) -0.0007(3) -0.0027(4)
    O1A 0.0182(16) 0.0205(18) 0.0152(15) 0.0078(13) -0.0030(12) -0.0050(13)
    O2A 0.0253(19) 0.028(2) 0.0148(15) 0.0126(15) -0.0066(13) -0.0063(14)
    O3A 0.0188(17) 0.0184(17) 0.0166(15) 0.0095(13) -0.0067(12) -0.0042(12)
    O4A 0.0147(15) 0.0189(17) 0.0164(15) -0.0015(13) 0.0017(12) -0.0024(12)
    O5A 0.0242(18) 0.0155(17) 0.0181(16) 0.0067(14) -0.0017(13) -0.0009(12)
    O6A 0.0183(17) 0.0240(19) 0.0175(15) -0.0015(14) -0.0032(13) -0.0093(13)
    C6A 0.0134(19) 0.013(2) 0.0137(18) 0.0030(15) -0.0025(15) -0.0029(15)
    C7A 0.019(2) 0.013(2) 0.0166(19) 0.0025(17) -0.0040(16) -0.0015(15)
    C8A 0.016(2) 0.016(2) 0.0127(18) 0.0030(16) -0.0035(15) -0.0017(15)
    C9A 0.016(2) 0.0117(19) 0.0124(18) -0.0016(15) 0.0025(15) -0.0038(14)
    C10A 0.0132(19) 0.012(2) 0.0141(18) -0.0020(15) -0.0015(15) -0.0038(15)
    C11A 0.0135(19) 0.014(2) 0.0121(17) 0.0013(15) -0.0034(14) -0.0021(14)
    C12A 0.018(2) 0.014(2) 0.0157(19) 0.0013(16) -0.0043(16) -0.0027(15)
    Br1B 0.0238(3) 0.0286(3) 0.0131(2) -0.0010(2) -0.00254(17) -0.00132(17)
    N1B 0.0132(17) 0.019(2) 0.0130(16) -0.0017(14) 0.0005(13) -0.0033(14)
    N2B 0.0172(19) 0.023(2) 0.0154(17) 0.0027(16) -0.0034(14) -0.0017(15)
    C1B 0.014(2) 0.015(2) 0.0155(19) -0.0031(16) 0.0002(15) -0.0008(15)
    C2B 0.017(2) 0.016(2) 0.022(2) 0.0019(17) -0.0020(17) -0.0046(17)
    C3B 0.022(2) 0.017(2) 0.017(2) -0.0029(18) 0.0031(17) -0.0045(17)
    C4B 0.016(2) 0.019(2) 0.0124(18) -0.0048(17) -0.0014(15) -0.0009(15)
    C5B 0.016(2) 0.012(2) 0.017(2) -0.0002(16) -0.0024(16) -0.0018(15)
    S1B 0.0165(5) 0.0162(5) 0.0123(4) 0.0028(4) -0.0046(4) -0.0005(4)
    O1B 0.0190(17) 0.0208(18) 0.0139(14) 0.0071(13) -0.0032(12) -0.0002(12)
    O2B 0.0237(18) 0.0205(18) 0.0136(15) 0.0073(14) -0.0040(13) 0.0006(12)
    O3B 0.0207(17) 0.0184(17) 0.0126(14) 0.0039(13) -0.0008(12) 0.0001(12)
    O4B 0.0250(19) 0.029(2) 0.0166(16) 0.0023(16) -0.0023(14) 0.0037(14)
    O5B 0.038(2) 0.0215(19) 0.0210(17) 0.0152(17) -0.0109(16) -0.0052(14)
    O6B 0.0193(17) 0.0232(19) 0.0186(16) -0.0028(14) -0.0076(13) 0.0011(13)
    C6B 0.0105(18) 0.015(2) 0.0144(18) 0.0015(15) -0.0022(14) -0.0006(15)
    C7B 0.018(2) 0.020(2) 0.016(2) 0.0066(18) -0.0025(16) -0.0034(17)
    C8B 0.018(2) 0.022(2) 0.015(2) 0.0070(18) -0.0050(16) -0.0044(17)
    C9B 0.015(2) 0.016(2) 0.0130(18) 0.0021(16) -0.0048(15) -0.0020(15)
    C10B 0.0128(19) 0.013(2) 0.0142(18) 0.0003(15) -0.0031(14) -0.0014(15)
    C11B 0.0129(19) 0.0116(19) 0.0121(17) 0.0011(15) -0.0030(14) -0.0021(14)
    C12B 0.017(2) 0.013(2) 0.0124(18) -0.0014(16) -0.0020(15) 0.0005(14)
_geom_special_details
;
 All esds (except the esd in the dihedral angle between two l.s. planes)
 are estimated using the full covariance matrix.  The cell esds are taken
 into account individually in the estimation of esds in distances, angles
 and torsion angles; correlations between esds in cell parameters are only
 used when they are defined by crystal symmetry.  An approximate (isotropic)
 treatment of cell esds is used for estimating esds involving l.s. planes.
;
loop_
    _geom_bond_atom_site_label_1
    _geom_bond_atom_site_label_2
    _geom_bond_site_symmetry_2
    _geom_bond_distance
    _geom_bond_publ_flag
    Br1A C4A . 1.883(5) ?
    N1A C1A . 1.344(7) ?
    N1A C5A . 1.367(6) ?
    N1A H1NA . 0.98 ?
    N2A C1A . 1.320(6) ?
    N2A H2AB . 0.90 ?
    N2A H2NA . 0.80 ?
    C1A C2A . 1.433(7) ?
    C2A C3A . 1.365(7) ?
    C2A H2AA . 0.93 ?
    C3A C4A . 1.413(7) ?
    C3A H3AA . 0.93 ?
    C4A C5A . 1.364(7) ?
    C5A H5AA . 0.93 ?
    S1A O5A . 1.455(4) ?
    S1A O6A . 1.464(4) ?
    S1A O4A . 1.473(4) ?
    S1A C9A . 1.765(4) ?
    O1A C6A . 1.343(5) ?
    O1A H1OA . 0.82 ?
    O2A C12A . 1.225(6) ?
    O3A C12A . 1.319(6) ?
    O3A H2OA . 0.90 ?
    C6A C7A . 1.399(6) ?
    C6A C11A . 1.417(6) ?
    C7A C8A . 1.384(6) ?
    C7A H7AA . 0.93 ?
    C8A C9A . 1.395(7) ?
    C8A H8AA . 0.93 ?
    C9A C10A . 1.386(6) ?
    C10A C11A . 1.397(6) ?
    C10A H10A . 0.93 ?
    C11A C12A . 1.478(6) ?
    Br1B C4B . 1.874(5) ?
    N1B C1B . 1.348(6) ?
    N1B C5B . 1.361(6) ?
    N1B H1NB . 0.84 ?
    N2B C1B . 1.318(6) ?
    N2B H2NB . 0.83 ?
    N2B H3NB . 0.76 ?
    C1B C2B . 1.427(6) ?
    C2B C3B . 1.358(7) ?
    C2B H2BA . 0.93 ?
    C3B C4B . 1.422(7) ?
    C3B H3BA . 0.93 ?
    C4B C5B . 1.364(6) ?
    C5B H5BA . 0.93 ?
    S1B O5B . 1.453(4) ?
    S1B O4B . 1.461(4) ?
    S1B O6B . 1.475(4) ?
    S1B C9B . 1.764(5) ?
    O1B C6B . 1.347(6) ?
    O1B H1OB . 0.82 ?
    O2B C12B . 1.230(6) ?
    O3B C12B . 1.322(6) ?
    O3B H2OB . 0.89 ?
    C6B C7B . 1.400(6) ?
    C6B C11B . 1.414(6) ?
    C7B C8B . 1.384(7) ?
    C7B H7BA . 0.93 ?
    C8B C9B . 1.399(7) ?
    C8B H8BA . 0.93 ?
    C9B C10B . 1.379(6) ?
    C10B C11B . 1.397(6) ?
    C10B H10B . 0.93 ?
    C11B C12B . 1.472(6) ?
loop_
    _geom_angle_atom_site_label_1
    _geom_angle_atom_site_label_2
    _geom_angle_atom_site_label_3
    _geom_angle_site_symmetry_1
    _geom_angle_site_symmetry_3
    _geom_angle
    _geom_angle_publ_flag
    C1A N1A C5A . . 123.9(4) ?
    C1A N1A H1NA . . 126.9 ?
    C5A N1A H1NA . . 109.2 ?
    C1A N2A H2AB . . 112.1 ?
    C1A N2A H2NA . . 135.2 ?
    H2AB N2A H2NA . . 112.7 ?
    N2A C1A N1A . . 119.7(5) ?
    N2A C1A C2A . . 123.3(5) ?
    N1A C1A C2A . . 117.1(4) ?
    C3A C2A C1A . . 120.3(5) ?
    C3A C2A H2AA . . 119.9 ?
    C1A C2A H2AA . . 119.9 ?
    C2A C3A C4A . . 119.8(5) ?
    C2A C3A H3AA . . 120.1 ?
    C4A C3A H3AA . . 120.1 ?
    C5A C4A C3A . . 119.5(4) ?
    C5A C4A Br1A . . 118.9(4) ?
    C3A C4A Br1A . . 121.5(4) ?
    C4A C5A N1A . . 119.5(5) ?
    C4A C5A H5AA . . 120.3 ?
    N1A C5A H5AA . . 120.3 ?
    O5A S1A O6A . . 112.6(2) ?
    O5A S1A O4A . . 112.6(2) ?
    O6A S1A O4A . . 111.7(2) ?
    O5A S1A C9A . . 106.2(2) ?
    O6A S1A C9A . . 107.2(2) ?
    O4A S1A C9A . . 106.0(2) ?
    C6A O1A H1OA . . 96.5 ?
    C12A O3A H2OA . . 109.7 ?
    O1A C6A C7A . . 117.7(4) ?
    O1A C6A C11A . . 123.0(4) ?
    C7A C6A C11A . . 119.3(4) ?
    C8A C7A C6A . . 120.5(4) ?
    C8A C7A H7AA . . 119.7 ?
    C6A C7A H7AA . . 119.7 ?
    C7A C8A C9A . . 120.0(4) ?
    C7A C8A H8AA . . 120.0 ?
    C9A C8A H8AA . . 120.0 ?
    C10A C9A C8A . . 120.4(4) ?
    C10A C9A S1A . . 119.1(4) ?
    C8A C9A S1A . . 120.5(3) ?
    C9A C10A C11A . . 120.2(4) ?
    C9A C10A H10A . . 119.9 ?
    C11A C10A H10A . . 119.9 ?
    C10A C11A C6A . . 119.5(4) ?
    C10A C11A C12A . . 121.4(4) ?
    C6A C11A C12A . . 119.1(4) ?
    O2A C12A O3A . . 123.4(4) ?
    O2A C12A C11A . . 122.1(4) ?
    O3A C12A C11A . . 114.4(4) ?
    C1B N1B C5B . . 123.8(4) ?
    C1B N1B H1NB . . 113.6 ?
    C5B N1B H1NB . . 122.5 ?
    C1B N2B H2NB . . 123.2 ?
    C1B N2B H3NB . . 122.4 ?
    H2NB N2B H3NB . . 114.2 ?
    N2B C1B N1B . . 119.9(4) ?
    N2B C1B C2B . . 123.1(5) ?
    N1B C1B C2B . . 117.0(4) ?
    C3B C2B C1B . . 121.0(5) ?
    C3B C2B H2BA . . 119.5 ?
    C1B C2B H2BA . . 119.5 ?
    C2B C3B C4B . . 119.2(4) ?
    C2B C3B H3BA . . 120.4 ?
    C4B C3B H3BA . . 120.4 ?
    C5B C4B C3B . . 119.4(4) ?
    C5B C4B Br1B . . 119.3(4) ?
    C3B C4B Br1B . . 121.3(3) ?
    N1B C5B C4B . . 119.7(5) ?
    N1B C5B H5BA . . 120.2 ?
    C4B C5B H5BA . . 120.2 ?
    O5B S1B O4B . . 113.7(3) ?
    O5B S1B O6B . . 111.5(3) ?
    O4B S1B O6B . . 111.1(2) ?
    O5B S1B C9B . . 106.3(2) ?
    O4B S1B C9B . . 107.4(2) ?
    O6B S1B C9B . . 106.3(2) ?
    C6B O1B H1OB . . 111.2 ?
    C12B O3B H2OB . . 113.5 ?
    O1B C6B C7B . . 118.0(4) ?
    O1B C6B C11B . . 122.7(4) ?
    C7B C6B C11B . . 119.3(4) ?
    C8B C7B C6B . . 120.5(4) ?
    C8B C7B H7BA . . 119.7 ?
    C6B C7B H7BA . . 119.7 ?
    C7B C8B C9B . . 119.9(4) ?
    C7B C8B H8BA . . 120.1 ?
    C9B C8B H8BA . . 120.1 ?
    C10B C9B C8B . . 120.5(4) ?
    C10B C9B S1B . . 119.2(4) ?
    C8B C9B S1B . . 120.2(3) ?
    C9B C10B C11B . . 120.3(4) ?
    C9B C10B H10B . . 119.9 ?
    C11B C10B H10B . . 119.9 ?
    C10B C11B C6B . . 119.6(4) ?
    C10B C11B C12B . . 121.5(4) ?
    C6B C11B C12B . . 118.9(4) ?
    O2B C12B O3B . . 122.1(4) ?
    O2B C12B C11B . . 122.6(4) ?
    O3B C12B C11B . . 115.3(4) ?
loop_
    _geom_torsion_atom_site_label_1
    _geom_torsion_atom_site_label_2
    _geom_torsion_atom_site_label_3
    _geom_torsion_atom_site_label_4
    _geom_torsion_site_symmetry_1
    _geom_torsion_site_symmetry_2
    _geom_torsion_site_symmetry_3
    _geom_torsion_site_symmetry_4
    _geom_torsion
    _geom_torsion_publ_flag
    C5A N1A C1A N2A . . . . -179.5(5) ?
    C5A N1A C1A C2A . . . . 0.6(7) ?
    N2A C1A C2A C3A . . . . -179.5(5) ?
    N1A C1A C2A C3A . . . . 0.3(7) ?
    C1A C2A C3A C4A . . . . -0.9(7) ?
    C2A C3A C4A C5A . . . . 0.7(7) ?
    C2A C3A C4A Br1A . . . . 179.1(4) ?
    C3A C4A C5A N1A . . . . 0.2(7) ?
    Br1A C4A C5A N1A . . . . -178.3(3) ?
    C1A N1A C5A C4A . . . . -0.9(7) ?
    O1A C6A C7A C8A . . . . -176.8(4) ?
    C11A C6A C7A C8A . . . . 3.1(7) ?
    C6A C7A C8A C9A . . . . 0.1(7) ?
    C7A C8A C9A C10A . . . . -2.9(7) ?
    C7A C8A C9A S1A . . . . 179.6(4) ?
    O5A S1A C9A C10A . . . . 22.9(4) ?
    O6A S1A C9A C10A . . . . 143.5(4) ?
    O4A S1A C9A C10A . . . . -97.1(4) ?
    O5A S1A C9A C8A . . . . -159.7(4) ?
    O6A S1A C9A C8A . . . . -39.1(4) ?
    O4A S1A C9A C8A . . . . 80.4(4) ?
    C8A C9A C10A C11A . . . . 2.5(7) ?
    S1A C9A C10A C11A . . . . 179.9(3) ?
    C9A C10A C11A C6A . . . . 0.8(7) ?
    C9A C10A C11A C12A . . . . -178.2(4) ?
    O1A C6A C11A C10A . . . . 176.4(4) ?
    C7A C6A C11A C10A . . . . -3.5(7) ?
    O1A C6A C11A C12A . . . . -4.6(7) ?
    C7A C6A C11A C12A . . . . 175.5(4) ?
    C10A C11A C12A O2A . . . . -175.6(5) ?
    C6A C11A C12A O2A . . . . 5.4(7) ?
    C10A C11A C12A O3A . . . . 7.2(7) ?
    C6A C11A C12A O3A . . . . -171.8(4) ?
    C5B N1B C1B N2B . . . . -179.8(4) ?
    C5B N1B C1B C2B . . . . -0.9(7) ?
    N2B C1B C2B C3B . . . . 179.6(5) ?
    N1B C1B C2B C3B . . . . 0.7(7) ?
    C1B C2B C3B C4B . . . . -0.8(7) ?
    C2B C3B C4B C5B . . . . 1.0(7) ?
    C2B C3B C4B Br1B . . . . -177.6(4) ?
    C1B N1B C5B C4B . . . . 1.1(7) ?
    C3B C4B C5B N1B . . . . -1.1(7) ?
    Br1B C4B C5B N1B . . . . 177.5(3) ?
    O1B C6B C7B C8B . . . . -178.8(5) ?
    C11B C6B C7B C8B . . . . 0.6(7) ?
    C6B C7B C8B C9B . . . . 0.0(8) ?
    C7B C8B C9B C10B . . . . -0.9(8) ?
    C7B C8B C9B S1B . . . . -177.1(4) ?
    O5B S1B C9B C10B . . . . 27.2(5) ?
    O4B S1B C9B C10B . . . . 149.2(4) ?
    O6B S1B C9B C10B . . . . -91.7(4) ?
    O5B S1B C9B C8B . . . . -156.5(4) ?
    O4B S1B C9B C8B . . . . -34.5(5) ?
    O6B S1B C9B C8B . . . . 84.6(4) ?
    C8B C9B C10B C11B . . . . 1.0(7) ?
    S1B C9B C10B C11B . . . . 177.3(3) ?
    C9B C10B C11B C6B . . . . -0.4(7) ?
    C9B C10B C11B C12B . . . . -177.9(4) ?
    O1B C6B C11B C10B . . . . 178.9(4) ?
    C7B C6B C11B C10B . . . . -0.5(7) ?
    O1B C6B C11B C12B . . . . -3.5(7) ?
    C7B C6B C11B C12B . . . . 177.1(4) ?
    C10B C11B C12B O2B . . . . -177.5(5) ?
    C6B C11B C12B O2B . . . . 5.0(7) ?
    C10B C11B C12B O3B . . . . 2.6(6) ?
    C6B C11B C12B O3B . . . . -175.0(4) ?
loop_
    _geom_hbond_atom_site_label_D
    _geom_hbond_atom_site_label_H
    _geom_hbond_atom_site_label_A
    _geom_hbond_site_symmetry_A
    _geom_hbond_distance_DH
    _geom_hbond_distance_HA
    _geom_hbond_distance_DA
    _geom_hbond_angle_DHA
    _geom_hbond_publ_flag
    N1A H1NA O4B . 0.99 1.86 2.811(6) 160 yes
    N2A H2AB O6B 2_576 0.90 2.23 3.113(6) 166 yes
    N2A H2NA O5B . 0.80 2.22 2.919(6) 146 yes
    N2A H2NA O2A 2_576 0.80 2.26 2.807(6) 126 yes
    O1A H1OA O2A . 0.82 1.82 2.596(5) 158 yes
    O3A H2OA O4B . 0.90 2.60 3.250(5) 130 yes
    O3A H2OA O6B . 0.90 1.77 2.649(5) 165 yes
    N1B H1NB O6A 2_665 0.84 2.13 2.859(6) 145 yes
    N2B H2NB O5A 2_665 0.83 2.34 3.006(5) 138 yes
    N2B H3NB O4A . 0.76 2.27 3.024(6) 175 yes
    O1B H1OB O2B . 0.81 1.89 2.582(5) 143 yes
    O1B H1OB O5A 2_666 0.81 2.42 3.023(5) 131 yes
    O3B H2OB O4A 1_556 0.89 1.79 2.661(5) 166 yes
    C5A H5AA O1A 1_655 0.93 2.56 3.188(6) 125 yes
    C10A H10A O1B 2_666 0.93 2.56 3.406(6) 151 yes
    C10B H10B O1A 2_576 0.93 2.53 3.364(6) 150 yes
