# Supplementary material for: 2-Amino-5-bromo­pyridinium 3-carb­oxy-4-hy­droxy­benzene­sulfonate
Source: Acta Crystallogr Sect E Struct Rep Online. 2010 Aug 28;66(Pt 9):o2408–9. doi: 10.1107/S1600536810033908 (PMC3007841; doi:10.1107/S1600536810033908)
Supplement: Supplementary file 2 [file e-66-o2408-Isup2.hkl]

# 
# h,k,l, Fc-squared, Fo-squared, sigma(Fo-squared) and status flag 
# 
data_I
_shelx_title ' h95m in P-1 (100K)' 
_shelx_refln_list_code          4 
_shelx_F_calc_maximum      322.83 
_exptl_crystal_F_000       784.00 
_reflns_d_resolution_high  0.6769 
 
loop_ 
 _symmetry_equiv_pos_as_xyz 
 'x, y, z' 
 '-x, -y, -z' 
 
_cell_length_a     7.8425 
_cell_length_b    10.8682 
_cell_length_c    16.5457 
_cell_angle_alpha  85.207 
_cell_angle_beta   83.290 
_cell_angle_gamma  86.537 
 
_shelx_F_squared_multiplier     1.000 
 
loop_ 
 _refln_index_h 
 _refln_index_k 
 _refln_index_l 
 _refln_F_squared_calc 
 _refln_F_squared_meas 
 _refln_F_squared_sigma 
 _refln_observed_status 
   1   0   0       76.52       73.83      4.00 o 
   2   0   0    11044.52    10534.74    165.21 o 
   3   0   0        7.81       -3.91      3.91 o 
   4   0   0     3397.29     3124.95     60.31 o 
   5   0   0      989.92      911.45     25.11 o 
   6   0   0     7609.35     7264.72    174.98 o 
   7   0   0      659.43      809.48     47.22 o 
   8   0   0      207.84      233.72     33.15 o 
   9   0   0       10.41       18.83     30.25 o 
  10   0   0     1306.41     1197.31    118.58 o 
  11   0   0      244.59      338.52     51.98 o 
 -11   1   0       37.97      224.88     44.61 o 
 -10   1   0      380.06      381.89    121.48 o 
  -9   1   0       68.34       96.68     31.69 o 
  -8   1   0      436.91      419.92     42.76 o 
  -7   1   0     2185.45     2036.14     80.76 o 
  -6   1   0        2.89       41.02      9.71 o 
  -5   1   0     3271.51     3482.07     60.65 o 
  -4   1   0      641.11      642.39     13.79 o 
  -3   1   0    19353.98    18816.94    250.79 o 
  -2   1   0      148.44      131.09      4.48 o 
  -1   1   0     1072.81     1103.90     39.49 o 
   0   1   0        0.08       -1.31      1.31 o 
   1   1   0       41.24       -3.80      3.80 o 
   2   1   0     1360.72     2126.54     96.98 o 
   3   1   0     9187.85     8770.77    127.66 o 
   4   1   0     1237.86     2379.54     76.01 o 
   5   1   0     3601.40     3162.70     51.86 o 
   6   1   0       14.87      264.04     21.70 o 
   7   1   0       39.88      328.38     25.87 o 
   8   1   0      857.69      792.71     93.10 o 
   9   1   0     1203.42     1288.45     71.43 o 
  10   1   0      281.32      230.22     65.49 o 
  11   1   0        0.98       -4.24     36.24 o 
 -11   2   0       75.10       88.25     39.94 o 
 -10   2   0        9.10       69.93     34.14 o 
  -9   2   0       43.55       90.85     59.59 o 
  -8   2   0       22.00       47.22     24.94 o 
  -7   2   0      420.54      475.41     40.36 o 
  -6   2   0      614.58      647.18     33.59 o 
  -5   2   0      155.30      182.18      9.64 o 
  -4   2   0       18.19     5683.72    235.29 o 
  -3   2   0        0.08       15.93      4.38 o 
  -2   2   0      230.48      262.30      7.36 o 
   0   2   0     2676.94     2487.54     44.83 o 
   1   2   0      114.58      263.94     51.57 o 
   2   2   0    90564.48    87396.55   1177.14 o 
   3   2   0      321.01      266.59      7.90 o 
   4   2   0      839.52     1020.01     25.57 o 
   5   2   0     2219.29     2045.04     37.22 o 
   6   2   0      945.42     1329.67     38.30 o 
   7   2   0      667.25      630.52     28.88 o 
   8   2   0      339.62      336.95     65.31 o 
   9   2   0       85.43      121.99     34.50 o 
  10   2   0        4.35       16.17     35.88 o 
  11   2   0      344.27      345.95     52.18 o 
 -11   3   0      763.60      857.34    147.44 o 
 -10   3   0      266.95      323.10     45.29 o 
  -9   3   0      423.41      402.05     71.90 o 
  -8   3   0      229.70      371.71     46.03 o 
  -7   3   0      975.41     1286.11     49.96 o 
  -6   3   0       51.97       51.65     10.93 o 
  -5   3   0     3831.23     3986.30     57.75 o 
  -4   3   0       86.90       80.37      5.61 o 
  -3   3   0     8216.82     8403.52    132.52 o 
  -2   3   0       10.49       27.81      7.33 o 
  -1   3   0     4411.05     4493.00    102.78 o 
   0   3   0       45.25       33.85      4.43 o 
   1   3   0   104218.65   100449.48   1429.97 o 
   2   3   0     1724.11     1632.51     25.92 o 
   3   3   0      812.80     2115.94     35.01 o 
   4   3   0     1065.38     1024.21     18.69 o 
   5   3   0      877.30      863.27     24.06 o 
   6   3   0      174.86      194.00     23.29 o 
   7   3   0      894.46      939.53     34.58 o 
   8   3   0     1097.61     1145.17     47.60 o 
   9   3   0       44.44       66.37     31.01 o 
  10   3   0      101.09      107.52     57.88 o 
  11   3   0       18.76       16.40     38.35 o 
 -10   4   0        3.57       76.54     35.74 o 
  -9   4   0       58.73       60.40     31.58 o 
  -8   4   0     2089.07     2224.53    123.54 o 
  -7   4   0      243.63      313.36     50.59 o 
  -6   4   0     3872.74     3555.45     68.73 o 
  -5   4   0        5.07      242.11     18.61 o 
  -4   4   0      995.78     1076.70     22.93 o 
  -3   4   0        0.34       -2.36      8.79 o 
  -2   4   0    35459.13    36853.75    957.28 o 
  -1   4   0      561.63      458.18     14.20 o 
   0   4   0     6859.02     7467.72    119.27 o 
   1   4   0      314.57      271.38      7.51 o 
   2   4   0       33.22       63.89     16.57 o 
   3   4   0     2203.47     2188.46     31.35 o 
   4   4   0      591.14      485.47     11.99 o 
   5   4   0     2465.46     2473.41     37.56 o 
   6   4   0      629.22      582.81     21.68 o 
   7   4   0      452.15      521.26     28.00 o 
   8   4   0      105.52      112.34     23.70 o 
   9   4   0      264.36      238.10     30.20 o 
  10   4   0       75.57      158.78     48.78 o 
  11   4   0      278.59      276.29     51.17 o 
 -10   5   0       30.87      -10.33     37.58 o 
  -9   5   0     3195.93     3001.37    119.02 o 
  -8   5   0       14.94       89.30     27.83 o 
  -7   5   0      353.70      362.49     30.82 o 
  -6   5   0        4.06       11.06     16.69 o 
  -5   5   0     4109.00     3892.87     67.52 o 
  -4   5   0        0.81       -4.03      8.00 o 
  -3   5   0    10028.69    12483.46   1384.60 o 
  -2   5   0        1.13        0.83      5.44 o 
  -1   5   0     2027.17     3860.98    156.46 o 
   0   5   0      543.20      538.78     12.99 o 
   1   5   0     9383.46     8895.08    132.07 o 
   2   5   0     1434.89     2243.98     71.92 o 
   3   5   0    36623.04    36911.32    415.33 o 
   4   5   0      188.06     2179.15     70.68 o 
   5   5   0      538.97      598.77     14.73 o 
   6   5   0      798.74      750.08     27.36 o 
   7   5   0     3168.93     2996.19     62.82 o 
   8   5   0      740.30      691.01     41.01 o 
   9   5   0      300.98      396.79     35.27 o 
  10   5   0       39.27       39.12     27.62 o 
  11   5   0      110.83      104.25     32.66 o 
 -10   6   0       84.21      125.03     82.47 o 
  -9   6   0       46.61      377.64     47.02 o 
  -8   6   0       66.68       52.19     26.73 o 
  -6   6   0      675.02     1140.24     84.25 o 
  -5   6   0        0.01      127.78     15.46 o 
  -4   6   0      576.94      722.28     30.16 o 
  -3   6   0       79.69       75.53     15.75 o 
  -2   6   0     1799.94     1741.23     39.10 o 
  -1   6   0      813.72     1164.87     31.47 o 
   0   6   0     4621.22     4301.63     67.18 o 
   1   6   0       93.30      527.91     31.92 o 
   2   6   0     6838.24     7342.85     95.77 o 
   3   6   0     1600.86     1815.80     42.78 o 
   4   6   0      627.61      607.06     14.66 o 
   5   6   0     3488.98     3407.74     49.08 o 
   6   6   0     1011.35     1239.07     38.14 o 
   7   6   0       32.29       34.01     18.91 o 
   8   6   0      183.95      244.75     49.75 o 
   9   6   0      410.85      417.76     37.89 o 
  10   6   0       74.18      105.32     38.51 o 
 -10   7   0       40.55       72.31     38.60 o 
  -9   7   0       22.09       67.35     34.67 o 
  -8   7   0       18.04       13.21     21.93 o 
  -7   7   0       79.84      512.49     51.87 o 
  -6   7   0        0.09      -11.75     16.23 o 
  -5   7   0      416.00      555.01     27.08 o 
  -4   7   0      104.57      101.82     15.30 o 
  -3   7   0      508.31      583.12     34.18 o 
  -2   7   0        3.41     2022.41     69.69 o 
  -1   7   0     2677.16     2951.48     52.32 o 
   0   7   0     1347.57     1835.94     42.30 o 
   1   7   0     2601.32     3309.68    133.82 o 
   2   7   0     1160.10     1100.01     28.14 o 
   3   7   0      474.49      556.31     15.41 o 
   4   7   0      184.17      189.86     12.14 o 
   5   7   0     1328.12     1292.71     34.49 o 
   6   7   0     1327.68     1208.38     46.17 o 
   7   7   0      231.20      269.08     24.86 o 
   8   7   0      791.95      752.37     34.96 o 
   9   7   0      846.80      857.71     50.53 o 
  10   7   0       13.04      -21.54     36.59 o 
  -9   8   0        7.11      -12.70     50.35 o 
  -8   8   0      952.49     1070.35    108.17 o 
  -7   8   0        0.07        4.68     20.29 o 
  -6   8   0       29.41       77.33     21.28 o 
  -5   8   0        0.05      -12.90     12.90 o 
  -4   8   0     4254.61     4045.72    101.18 o 
  -3   8   0      193.49     1887.15     82.19 o 
  -2   8   0     2420.66     2306.18     52.58 o 
  -1   8   0      314.63      315.76     15.69 o 
   0   8   0      259.06      846.18     72.79 o 
   1   8   0       33.76       15.73      7.27 o 
   2   8   0     1161.09     1379.75     34.01 o 
   3   8   0     1415.44     1416.46     29.23 o 
   4   8   0     8050.72     7995.72    130.75 o 
   5   8   0     1214.28     1386.17     37.19 o 
   6   8   0      237.94      211.21     30.03 o 
   7   8   0       31.81       51.24     28.22 o 
   8   8   0       36.98       55.49     17.95 o 
   9   8   0      449.25      432.22     50.62 o 
  10   8   0        5.08       -3.30     27.65 o 
  -9   9   0      173.17      246.98     71.26 o 
  -8   9   0        0.07      -13.90     47.44 o 
  -7   9   0      154.36      127.76     52.47 o 
  -6   9   0        5.95        7.08     39.95 o 
  -5   9   0     1388.99     1391.45     88.89 o 
  -4   9   0      103.73       78.43     32.65 o 
  -3   9   0      241.54      433.40     50.33 o 
  -2   9   0       61.05       71.13     17.40 o 
  -1   9   0     4882.59     5046.20    127.37 o 
   0   9   0     1056.68     1183.45     53.60 o 
   1   9   0     3337.52     3320.61     89.67 o 
   2   9   0      843.34     1548.30     66.90 o 
   3   9   0        2.99       -9.04      9.04 o 
   4   9   0      406.21      459.67     19.95 o 
   5   9   0      625.65      572.43     25.72 o 
   6   9   0     2344.21     2229.72     59.85 o 
   7   9   0        2.10       -9.52     16.63 o 
   8   9   0      330.70      359.33     27.87 o 
   9   9   0      215.97      181.81     43.20 o 
  -8  10   0      452.15      476.38     84.27 o 
  -7  10   0        8.12       20.77     47.42 o 
  -6  10   0      492.16      593.06     80.75 o 
  -5  10   0       15.67      -23.77     33.39 o 
  -4  10   0      598.95      885.01     72.99 o 
  -3  10   0      364.25      440.61     57.22 o 
  -2  10   0     3401.05     3184.86    152.97 o 
  -1  10   0      216.92      320.37     60.90 o 
   0  10   0        1.61      -17.98     19.98 o 
   1  10   0      456.82     1626.09    130.75 o 
   2  10   0      769.15      770.96     52.26 o 
   3  10   0     1225.75     1239.49     39.67 o 
   4  10   0     1143.35     1123.58     49.84 o 
   5  10   0      147.43      151.34     16.81 o 
   6  10   0     1178.54     1266.01     94.43 o 
   7  10   0       92.15       51.70     19.69 o 
   8  10   0      572.95      534.08     33.32 o 
   9  10   0      216.79      261.94     26.75 o 
  -7  11   0      100.88      164.53     62.72 o 
  -6  11   0       92.65       56.61     50.28 o 
  -5  11   0       31.32       67.80     41.54 o 
  -4  11   0       71.36      125.84     43.60 o 
  -3  11   0        3.19        5.64     32.89 o 
  -2  11   0       72.34       85.71     38.72 o 
  -1  11   0      599.53      605.50     50.93 o 
   0  11   0      716.46      779.65     56.20 o 
   1  11   0     2429.60     2327.13     94.67 o 
   2  11   0      165.17      203.35     33.73 o 
   3  11   0      361.54      417.73     41.07 o 
   4  11   0      331.29      320.55     29.95 o 
   5  11   0      347.48      891.31    105.42 o 
   6  11   0     1218.38     1170.84     65.03 o 
   7  11   0      275.56      304.30     30.28 o 
   8  11   0      442.08      424.56     35.15 o 
  -7  12   0        5.14       25.72     59.67 o 
  -6  12   0       43.74        1.79     49.59 o 
  -5  12   0       29.21      125.61     49.46 o 
  -4  12   0      275.02      295.33     56.78 o 
  -3  12   0      234.18      388.85     59.63 o 
  -2  12   0      249.69      314.42     58.18 o 
  -1  12   0       31.27       18.03     29.07 o 
   0  12   0      319.87      461.57     61.28 o 
   1  12   0      348.85      347.56     44.02 o 
   2  12   0      107.23      221.55     38.35 o 
   3  12   0     1015.85      962.01     64.35 o 
   4  12   0       14.43       36.42     22.47 o 
   5  12   0       17.03       73.81     24.49 o 
   6  12   0      146.07      181.81     60.84 o 
   7  12   0      535.81      445.17     70.27 o 
   8  12   0      328.16      245.56     45.35 o 
  -6  13   0       60.68      177.68     69.39 o 
  -5  13   0      280.97      350.13     65.85 o 
  -4  13   0       30.20       81.55     49.32 o 
  -3  13   0      678.29      675.04     78.27 o 
  -2  13   0      143.38       54.26     41.48 o 
  -1  13   0      178.30      302.45     44.32 o 
   0  13   0      352.06      366.09     85.14 o 
   1  13   0        1.22      146.72     59.44 o 
   2  13   0        0.43      208.12     43.55 o 
   3  13   0        2.60       -6.21     32.78 o 
   4  13   0      291.72      311.13     33.64 o 
   5  13   0       58.86       53.78     30.97 o 
   6  13   0      324.90      281.24     77.43 o 
   7  13   0        0.57      -30.54     30.54 o 
  -5  14   0       93.98      151.62     57.07 o 
  -4  14   0      196.64      308.33     67.10 o 
  -3  14   0      165.99      246.15     59.73 o 
  -2  14   0      183.24      176.47     54.63 o 
  -1  14   0        3.47       78.90     38.82 o 
   0  14   0      258.43      271.73     82.05 o 
   1  14   0      334.66      451.46     54.65 o 
   2  14   0       89.76       56.15     37.61 o 
   3  14   0      236.26      222.13     47.37 o 
   4  14   0        0.78       50.76     26.91 o 
   5  14   0        5.40       -1.76     26.94 o 
   6  14   0      273.86      229.24    108.12 o 
  -3  15   0        3.94       19.27     49.93 o 
  -2  15   0       67.94      245.22     62.57 o 
  -1  15   0      612.99      511.18     77.30 o 
   0  15   0      131.51      159.73     44.09 o 
   1  15   0      347.84      356.81    135.50 o 
   2  15   0        2.34      -35.46     35.46 o 
   3  15   0       40.23       36.77     40.45 o 
   4  15   0      295.55      318.86     38.05 o 
  -4 -15   1       35.43       36.94     28.56 o 
  -3 -15   1        3.98       51.52     40.94 o 
  -2 -15   1       52.07       69.07     41.75 o 
  -1 -15   1      323.31      323.95     52.61 o 
   0 -15   1      295.19      315.71     52.41 o 
   1 -15   1        5.62      -43.60     43.60 o 
   2 -15   1      137.16      113.10     56.08 o 
   3 -15   1       86.53       38.77     50.90 o 
  -5 -14   1      177.80      108.86     31.05 o 
  -4 -14   1       54.31       95.44     28.37 o 
  -3 -14   1      100.70      100.49     40.29 o 
  -2 -14   1        3.76      -34.15     34.46 o 
  -1 -14   1        5.89       38.90     36.47 o 
   0 -14   1        5.31       31.97     74.31 o 
   1 -14   1       55.27       33.84     35.88 o 
   2 -14   1      275.18      293.44     63.27 o 
   3 -14   1       65.35       67.94     49.31 o 
   4 -14   1       14.88       55.51     50.46 o 
  -7 -13   1        4.14        0.61     30.95 o 
  -6 -13   1        8.77        6.28     38.96 o 
  -5 -13   1        5.23       17.56     24.37 o 
  -4 -13   1      489.82      511.15     47.31 o 
  -3 -13   1        2.80        5.46     32.10 o 
  -2 -13   1      497.42      482.04     52.72 o 
  -1 -13   1       15.11       22.62     43.11 o 
   0 -13   1      441.94      426.71     49.94 o 
   1 -13   1       70.27      127.10     36.91 o 
   2 -13   1      887.55     1058.20     99.05 o 
   3 -13   1        0.41       36.18     43.16 o 
   4 -13   1       45.65      135.10     49.88 o 
   5 -13   1       68.40       45.99     49.59 o 
   6 -13   1      296.81      587.86     93.54 o 
  -7 -12   1      154.72      226.18     53.79 o 
  -6 -12   1       13.74      -20.47     26.89 o 
  -5 -12   1      827.87      968.54     48.80 o 
  -4 -12   1      103.54       78.38     32.18 o 
  -3 -12   1      408.23      407.53     42.76 o 
  -2 -12   1        9.55       33.00     29.22 o 
  -1 -12   1      234.45      211.83     42.79 o 
   0 -12   1      216.39      197.39     36.73 o 
   1 -12   1     2691.23     2610.96    105.48 o 
   2 -12   1        6.06       33.98     40.55 o 
   3 -12   1        3.17       33.91     39.01 o 
   4 -12   1      339.89      362.66     60.66 o 
   5 -12   1      550.20      616.17     73.65 o 
   6 -12   1       12.89       85.51     54.98 o 
   7 -12   1      813.24      855.70    105.12 o 
  -8 -11   1      287.23      255.25     31.09 o 
  -7 -11   1      123.47      169.35     26.65 o 
  -6 -11   1      698.49      739.40     99.61 o 
  -5 -11   1       15.24       -2.91     24.43 o 
  -4 -11   1      721.94      676.18     39.77 o 
  -3 -11   1       94.36      191.10     38.89 o 
  -2 -11   1     2423.74     2049.54     88.74 o 
  -1 -11   1        1.16      170.98     70.78 o 
   0 -11   1     1599.11     2083.73     86.82 o 
   1 -11   1        4.13       -2.37     24.55 o 
   2 -11   1      772.57     1104.66     84.51 o 
   3 -11   1        5.01      -30.88     30.88 o 
   4 -11   1     2550.85     2350.72    130.22 o 
   5 -11   1       10.11        6.75     36.89 o 
   6 -11   1       16.75       21.51     50.13 o 
   7 -11   1       40.65       79.08     55.15 o 
  -9 -10   1       55.92       15.93     27.68 o 
  -8 -10   1       80.76       68.27     30.67 o 
  -7 -10   1       57.64       56.05     20.00 o 
  -6 -10   1      264.28      287.06     35.52 o 
  -5 -10   1      380.52      358.56     23.76 o 
  -4 -10   1        4.43       10.46     17.78 o 
  -3 -10   1      292.89      416.45     69.30 o 
  -2 -10   1        6.90        8.56     28.70 o 
  -1 -10   1       42.35       30.65     22.85 o 
   0 -10   1        4.92       -1.22     35.50 o 
   1 -10   1      105.51      111.12     26.62 o 
   3 -10   1      339.17      566.04     63.16 o 
   4 -10   1      233.33      274.03     47.97 o 
   5 -10   1      194.52      226.56     46.92 o 
   6 -10   1      769.56      962.20    100.53 o 
   7 -10   1       66.62       58.71     51.66 o 
   8 -10   1       23.56       43.85     56.67 o 
  -9  -9   1       13.01        0.62     23.67 o 
  -8  -9   1      270.24      262.57     25.58 o 
  -7  -9   1      765.11      784.21     35.77 o 
  -6  -9   1      281.58      289.99     23.46 o 
  -5  -9   1       21.35       18.59     12.89 o 
  -4  -9   1       87.96      137.13     13.68 o 
  -3  -9   1       98.13       90.23     12.97 o 
  -2  -9   1      698.05      710.55     31.93 o 
  -1  -9   1        3.67        4.05     14.47 o 
   0  -9   1     1029.73     1010.51     46.41 o 
   1  -9   1        7.02      903.36     75.14 o 
   2  -9   1      578.61      515.62     55.42 o 
   3  -9   1      173.63      173.82     38.99 o 
   5  -9   1       57.62       50.13     32.94 o 
   6  -9   1        4.27       17.06     42.32 o 
   7  -9   1       10.49        9.27     46.31 o 
   8  -9   1      289.82      409.39     77.14 o 
   9  -9   1      282.38      433.03     82.39 o 
 -10  -8   1       68.27       78.37     33.85 o 
  -9  -8   1       33.52       53.17     27.29 o 
  -8  -8   1       10.79       16.21     15.48 o 
  -7  -8   1     2435.45     2353.81     61.76 o 
  -6  -8   1      236.85      219.61     20.82 o 
  -5  -8   1      204.89      212.53     16.91 o 
  -4  -8   1      167.41      183.08     14.35 o 
  -3  -8   1     2351.01     2257.45     43.63 o 
  -2  -8   1       73.65      105.71     14.21 o 
  -1  -8   1     8135.31     7591.00    154.97 o 
   0  -8   1       42.37       44.22      8.47 o 
   1  -8   1      753.98      688.85     19.78 o 
   2  -8   1        2.96       56.49     11.45 o 
   3  -8   1     5023.33     4898.17    116.07 o 
   4  -8   1      736.56      797.88     63.00 o 
   5  -8   1     2828.46     3174.83    273.04 o 
   6  -8   1      541.72      546.25     71.01 o 
   7  -8   1       88.54       47.17     45.41 o 
   8  -8   1       82.57      620.55     84.17 o 
   9  -8   1      424.50      447.14     79.60 o 
 -10  -7   1      154.04      143.48     31.41 o 
  -9  -7   1      275.69      233.20     33.18 o 
  -8  -7   1     1274.87     1559.68     46.70 o 
  -7  -7   1       27.98        1.49      9.32 o 
  -6  -7   1        3.29      -12.99     12.99 o 
  -5  -7   1     1701.04     2268.76     98.23 o 
  -4  -7   1     7207.93     6893.07    105.11 o 
  -2  -7   1     3062.62     2959.78     47.00 o 
  -1  -7   1      506.37      585.35     24.60 o 
   0  -7   1        9.83       20.66      6.68 o 
   1  -7   1      793.28      825.64     20.10 o 
   2  -7   1     9079.86     8769.54    170.90 o 
   3  -7   1      272.59      292.82     14.47 o 
   4  -7   1     1803.10     1742.67     51.33 o 
   5  -7   1      128.16      236.35     18.55 o 
   6  -7   1      388.32      359.51     39.01 o 
   7  -7   1     1312.95     1359.54     54.59 o 
   8  -7   1      622.11      571.30     51.83 o 
   9  -7   1       45.26       83.37     34.09 o 
  10  -7   1      116.90       90.37     60.83 o 
 -10  -6   1        0.03       64.94     32.00 o 
  -9  -6   1        2.12      -22.11     22.11 o 
  -8  -6   1       16.23       41.92     21.81 o 
  -7  -6   1      695.76      613.76     35.61 o 
  -6  -6   1      291.47      448.13     58.24 o 
  -5  -6   1     2565.51     2347.64     41.19 o 
  -4  -6   1       42.72      105.09      9.73 o 
  -3  -6   1       20.59       28.27      6.40 o 
  -2  -6   1      514.00      544.34     13.15 o 
  -1  -6   1     6198.73     8540.84    128.26 o 
   0  -6   1      422.95      352.88     11.73 o 
   1  -6   1     5289.30     6420.36    203.07 o 
   2  -6   1        2.71        3.04     15.35 o 
   3  -6   1       93.46      110.19      8.83 o 
   4  -6   1     1567.23     2637.95     57.83 o 
   5  -6   1     3071.63     2911.04     59.15 o 
   6  -6   1     1439.22     1523.69     53.74 o 
   7  -6   1     1471.12     1402.64     53.89 o 
   8  -6   1        2.91       21.86     28.26 o 
   9  -6   1       69.49      107.56     34.19 o 
  10  -6   1      330.40      335.88     49.10 o 
 -11  -5   1      181.56      160.23     34.88 o 
 -10  -5   1       63.76       43.77     27.38 o 
  -9  -5   1      189.22      212.68     29.86 o 
  -8  -5   1       15.27       26.53     24.70 o 
  -7  -5   1       90.53      211.04     42.30 o 
  -6  -5   1      124.06      193.24     14.79 o 
  -5  -5   1       34.48       24.21      6.95 o 
  -4  -5   1      633.34      555.28     14.53 o 
  -3  -5   1     4045.85     4149.35     57.55 o 
  -2  -5   1      170.45      198.99      7.78 o 
  -1  -5   1      525.28      484.26     13.51 o 
   0  -5   1     1742.36     1734.82     32.84 o 
   1  -5   1     4113.58     5365.88     87.49 o 
   2  -5   1     1084.12      944.20     23.58 o 
   3  -5   1     2156.36     3150.03    124.27 o 
   4  -5   1      263.81      271.05     16.32 o 
   5  -5   1       14.53       66.07     27.37 o 
   6  -5   1       75.02       41.58     19.31 o 
   7  -5   1     1507.79     1469.09     55.28 o 
   8  -5   1       44.28       51.13     27.89 o 
   9  -5   1      801.86      775.51     59.95 o 
  10  -5   1       94.96       64.60     36.84 o 
 -11  -4   1        1.68        3.35     38.29 o 
 -10  -4   1        2.49       -5.34     24.93 o 
  -9  -4   1      799.95      785.73     45.91 o 
  -8  -4   1      282.09      231.23     26.86 o 
  -7  -4   1     1219.62     1404.78     54.71 o 
  -6  -4   1      129.26      186.74     13.55 o 
  -5  -4   1      484.73      528.60     14.47 o 
  -4  -4   1     3332.05     3627.00     46.48 o 
  -3  -4   1    11787.65    11835.61    149.26 o 
  -2  -4   1        5.42        8.74      3.83 o 
  -1  -4   1     7005.61     7360.54    108.16 o 
   0  -4   1      903.56     2281.37     78.07 o 
   1  -4   1      493.27      591.57     14.77 o 
   2  -4   1     1015.30     1332.35     56.77 o 
   3  -4   1     1128.28     1284.13     37.54 o 
   4  -4   1     1510.55     1400.91     24.71 o 
   5  -4   1      602.04      587.47     15.09 o 
   6  -4   1      279.51      284.26     18.57 o 
   7  -4   1       35.09       15.25     17.67 o 
   8  -4   1       51.12       78.08     27.79 o 
   9  -4   1      214.41      171.52     36.57 o 
  10  -4   1      105.41      222.84     53.05 o 
  11  -4   1       26.71        1.24     37.40 o 
 -11  -3   1      192.64      166.48     44.19 o 
 -10  -3   1     1448.67     1362.05     79.32 o 
  -9  -3   1      148.39      233.03     40.41 o 
  -8  -3   1       10.20       23.32     19.04 o 
  -7  -3   1      632.41      644.88     31.16 o 
  -6  -3   1     6630.68     5929.55    123.97 o 
  -5  -3   1      891.68     1164.37     45.14 o 
  -4  -3   1    11796.55    11113.88    128.54 o 
  -3  -3   1      913.22     1061.80     17.19 o 
  -2  -3   1     1541.49     1662.91     26.22 o 
  -1  -3   1     1823.56     2030.19     86.12 o 
   0  -3   1    23309.75    22467.34    431.89 o 
   1  -3   1     1408.72     1412.42     27.07 o 
   2  -3   1     3261.24     3646.08     64.05 o 
   3  -3   1     1842.62     2032.08     32.30 o 
   4  -3   1        0.10        0.14      4.05 o 
   5  -3   1     1410.23     1710.94    115.71 o 
   6  -3   1     1521.26     1453.72     34.94 o 
   7  -3   1     1803.43     2397.31     91.11 o 
   8  -3   1       18.74       14.37     24.67 o 
   9  -3   1      118.35      216.87     37.43 o 
  10  -3   1      591.36      766.74     62.87 o 
  11  -3   1      146.51      191.68     93.66 o 
 -11  -2   1      147.14      365.27     84.00 o 
 -10  -2   1        1.47        5.00     32.31 o 
  -9  -2   1      741.00      908.37     64.87 o 
  -8  -2   1        9.21       42.68     25.15 o 
  -7  -2   1     5126.71     4611.59    101.47 o 
  -5  -2   1      723.30      703.09     18.61 o 
  -4  -2   1        1.66       12.99      7.76 o 
  -3  -2   1     3082.49     2737.51     36.18 o 
  -2  -2   1    30203.87    30460.92    358.04 o 
  -1  -2   1    19562.35    19414.05    330.23 o 
   0  -2   1      857.43      772.29     25.01 o 
   1  -2   1       93.84      155.59     10.20 o 
   2  -2   1     6624.72     6087.82    102.60 o 
   3  -2   1      905.89      740.30     13.16 o 
   4  -2   1    11417.48    11381.77    154.20 o 
   5  -2   1      250.15      200.45      9.47 o 
   6  -2   1      418.40      489.02     24.30 o 
   7  -2   1      318.46      302.06     59.62 o 
   8  -2   1     1449.35     1379.51     68.08 o 
   9  -2   1      940.87      979.44    116.84 o 
  10  -2   1      829.19      713.53     60.28 o 
  11  -2   1        0.06       20.92     36.98 o 
 -11  -1   1      261.94      261.60     48.73 o 
 -10  -1   1      263.33      246.28     44.22 o 
  -9  -1   1        0.38       29.74     37.39 o 
  -8  -1   1      590.92      563.12     47.14 o 
  -7  -1   1        0.54      112.36     23.44 o 
  -6  -1   1     1722.50     1613.61     52.77 o 
  -5  -1   1     3425.53     3467.50     56.34 o 
  -4  -1   1     1390.66     1164.07     21.68 o 
  -3  -1   1     1225.30      975.34     17.86 o 
  -1  -1   1      881.07      866.69     14.75 o 
   0  -1   1       52.89       63.84      4.35 o 
   1  -1   1    23423.31    25525.35   1318.94 o 
   2  -1   1     9604.97     9406.28    133.96 o 
   4  -1   1     1300.10     1300.69     22.38 o 
   5  -1   1     1327.89     1183.38     26.01 o 
   6  -1   1      539.61      647.51     25.45 o 
   7  -1   1     2965.39     2753.25    100.17 o 
   8  -1   1     1283.27     1373.80     68.39 o 
   9  -1   1      170.10      192.48     35.93 o 
  10  -1   1      139.18      113.43     58.33 o 
  11  -1   1      160.29      219.16     46.46 o 
 -11   0   1       70.12       86.76     44.12 o 
 -10   0   1      123.20      219.63     40.60 o 
  -9   0   1      504.41      440.25     46.34 o 
  -7   0   1      236.81      295.36     69.47 o 
  -6   0   1       78.00       71.50     16.88 o 
  -5   0   1      310.89     1627.37     38.53 o 
  -4   0   1      971.55      962.93     19.99 o 
  -3   0   1     6360.82     6168.14    100.08 o 
  -2   0   1     1553.13     1434.46     25.78 o 
  -1   0   1       31.24       35.34      2.99 o 
   1   0   1        6.04        5.73      1.77 o 
   2   0   1     3560.92     3786.15     75.15 o 
   3   0   1     1775.68     1755.19     38.96 o 
   4   0   1     7679.98     7651.70    136.94 o 
   5   0   1       67.02      119.39     10.35 o 
   6   0   1      419.80      521.94     31.64 o 
   7   0   1       33.04       71.29     21.57 o 
   8   0   1      971.31      927.64     54.90 o 
   9   0   1       48.00       66.02     29.67 o 
  10   0   1      462.02      585.12     87.43 o 
  11   0   1       20.50      -11.77     37.12 o 
 -11   1   1       18.07       38.94     36.83 o 
 -10   1   1      143.30      178.98     39.79 o 
  -9   1   1      122.42      144.38     34.51 o 
  -8   1   1     1990.92     2088.92     87.35 o 
  -7   1   1      212.59      194.64     45.85 o 
  -6   1   1     2808.91     2992.07     62.02 o 
  -5   1   1      407.56      415.65     14.07 o 
  -4   1   1     3060.34     2937.56     43.81 o 
  -3   1   1      639.38      830.35     14.84 o 
  -2   1   1     8751.11     8367.62    119.92 o 
  -1   1   1    20189.54    21482.16   1209.25 o 
   0   1   1       92.33       35.04      4.35 o 
   1   1   1      428.09      392.10      7.95 o 
   2   1   1     2925.70     3174.56     48.78 o 
   3   1   1      494.59      407.90     13.90 o 
   4   1   1        4.69        7.29      4.58 o 
   5   1   1     8544.88     8321.75    146.92 o 
   6   1   1        2.84       15.79      9.76 o 
   7   1   1     1761.38     1796.02     59.47 o 
   8   1   1      608.54      696.55     93.38 o 
   9   1   1      102.74      199.33     35.81 o 
  10   1   1      106.63      137.16     42.96 o 
  11   1   1      283.36      335.99     52.78 o 
 -11   2   1       39.25        2.79     35.28 o 
 -10   2   1        0.06       -2.41     30.85 o 
  -9   2   1     3096.13     2727.84    216.08 o 
  -8   2   1      210.02      234.52     34.62 o 
  -7   2   1     1417.99     1264.26     49.83 o 
  -5   2   1      743.81      736.59     17.58 o 
  -4   2   1     6901.52     7108.18     97.94 o 
  -3   2   1     2235.02     2150.16     40.50 o 
  -2   2   1     8161.20     7342.85    159.29 o 
   0   2   1        1.50       -1.92      1.92 o 
   1   2   1     8126.67     8825.46    126.75 o 
   2   2   1    54474.03    53698.61    665.91 o 
   3   2   1      748.35      727.87     13.50 o 
   4   2   1     3659.43     4271.95    107.89 o 
   5   2   1      517.83      462.45     19.42 o 
   6   2   1        7.98      997.99     65.77 o 
   7   2   1     1261.90     1072.88     47.44 o 
   8   2   1     1991.53     1873.64     82.42 o 
   9   2   1       12.43       68.40     29.42 o 
  10   2   1      437.63      436.15     51.17 o 
  11   2   1       52.82      111.87     42.41 o 
 -11   3   1       14.16       33.13     24.07 o 
 -10   3   1     1427.25     1390.73     77.75 o 
  -9   3   1       36.16       95.02     31.17 o 
  -8   3   1       77.29       81.71     22.36 o 
  -7   3   1      303.92      430.31     50.27 o 
  -6   3   1     3499.95     3316.99     67.30 o 
  -5   3   1     1064.24      947.98     18.70 o 
  -4   3   1      128.87      136.43     10.83 o 
  -3   3   1      168.15      249.09     15.13 o 
  -2   3   1     1767.97     3097.96     88.37 o 
  -1   3   1     3107.36     3000.12     70.06 o 
   0   3   1    17481.54    16685.35    320.99 o 
   1   3   1     8056.85     8377.40    130.59 o 
   2   3   1     2559.52     2778.86     34.49 o 
   3   3   1     1741.81     2481.57     32.16 o 
   4   3   1     4319.51     4295.65     59.21 o 
   5   3   1     9562.36     9257.62    121.16 o 
   6   3   1     1577.39     1544.32     37.09 o 
   7   3   1     2392.30     2319.16     60.13 o 
   8   3   1       17.84        1.75     16.83 o 
   9   3   1       20.93      130.82     35.24 o 
  10   3   1       58.89      148.64     47.08 o 
  11   3   1      468.43      378.62     54.70 o 
 -10   4   1       92.33      145.96     39.08 o 
  -9   4   1       18.34        5.07     13.60 o 
  -8   4   1       12.62       32.65     20.38 o 
  -7   4   1      129.83      111.79     12.85 o 
  -6   4   1        1.51       -6.72      6.72 o 
  -5   4   1      702.16      639.53     18.63 o 
  -4   4   1     1205.95     1105.48     31.17 o 
  -3   4   1     1214.64     1371.17     47.65 o 
  -2   4   1     3888.01     3801.27    108.01 o 
  -1   4   1        2.63        3.74      3.89 o 
   0   4   1     2093.43     5348.77    165.33 o 
   1   4   1       10.98        7.30      4.01 o 
   2   4   1     3324.97     3535.63     87.07 o 
   3   4   1     1953.09     2046.69     29.69 o 
   4   4   1    11640.29    11929.16    138.38 o 
   5   4   1     1893.14     2649.15     54.73 o 
   6   4   1     1476.77     1360.49     34.02 o 
   7   4   1      572.66       27.83     10.90 o 
   8   4   1     1116.08     1010.58     46.02 o 
   9   4   1       22.28       27.08     22.35 o 
  10   4   1      135.23      158.82     30.09 o 
  11   4   1      126.57      152.79     48.01 o 
 -10   5   1       42.12        6.45     33.29 o 
  -9   5   1       58.78      130.99     34.51 o 
  -8   5   1      267.35      402.47     33.80 o 
  -7   5   1      519.15      578.68     37.42 o 
  -6   5   1      447.08     1078.82     44.22 o 
  -5   5   1      102.00      101.84     13.31 o 
  -4   5   1       31.70       45.33     11.16 o 
  -3   5   1     2641.40     3563.95    148.57 o 
  -2   5   1      180.15      194.37     17.11 o 
  -1   5   1    10373.56    11066.96    190.89 o 
   0   5   1      380.95      396.23     16.90 o 
   1   5   1      106.02       86.39      6.37 o 
   2   5   1     2378.26     2796.55     71.86 o 
   3   5   1    12404.16    12750.11    147.35 o 
   4   5   1      423.45      616.01     22.97 o 
   5   5   1     4483.70     4034.64     52.58 o 
   6   5   1      530.56      832.11     52.92 o 
   7   5   1     1268.13     1200.10     33.54 o 
   8   5   1      190.13      172.62     29.53 o 
   9   5   1      342.38      446.84     44.92 o 
  10   5   1      284.15      300.99     50.11 o 
  11   5   1       99.55      140.16     32.87 o 
 -10   6   1       25.17      -11.90     32.88 o 
  -9   6   1      760.77      683.08     59.00 o 
  -8   6   1        3.03       18.93     21.60 o 
  -7   6   1      921.59     1118.17     52.52 o 
  -6   6   1      649.33      770.58     40.18 o 
  -5   6   1     2835.39     2779.16     66.15 o 
  -4   6   1     2764.29     3260.88    101.22 o 
  -3   6   1      212.57      222.94     20.52 o 
  -2   6   1      631.36      569.50     48.21 o 
  -1   6   1     2241.27     2307.04     42.27 o 
   0   6   1     2246.05     2231.28     37.88 o 
   1   6   1      342.40      530.29     15.43 o 
   2   6   1     9232.49     9473.84    115.89 o 
   3   6   1     2844.34     2873.08     40.55 o 
   4   6   1       26.00       66.04      7.94 o 
   5   6   1     1397.10     1220.48     23.82 o 
   6   6   1      312.56      358.59     21.48 o 
   7   6   1      543.89      557.57     27.15 o 
   8   6   1     1827.83     1704.27     61.66 o 
   9   6   1     1016.22     1023.38     59.08 o 
  10   6   1       38.96       23.09     27.70 o 
 -10   7   1       56.98      261.38     58.98 o 
  -9   7   1        2.51       70.03     34.93 o 
  -8   7   1      773.75      836.84     49.96 o 
  -7   7   1     1104.90     1078.59     49.29 o 
  -6   7   1      674.99      718.43     39.94 o 
  -5   7   1      546.08      586.97     28.25 o 
  -4   7   1      378.05      607.94     37.30 o 
  -3   7   1     1273.86     1186.72     48.36 o 
  -2   7   1     4371.92     4259.20     87.22 o 
  -1   7   1     5619.06     5389.67     98.69 o 
   0   7   1       20.31        5.46      6.64 o 
   1   7   1     1149.71     1350.28     29.17 o 
   2   7   1      123.35       94.60     10.00 o 
   3   7   1     3433.50     3897.83     55.66 o 
   4   7   1      157.14      151.77     10.83 o 
   5   7   1    10677.76    10459.00    185.83 o 
   6   7   1       51.85       70.89     15.44 o 
   7   7   1        0.47       44.84     14.72 o 
   8   7   1       83.52      178.83     19.59 o 
   9   7   1      104.26       93.59     26.95 o 
  10   7   1       70.05       42.54     21.91 o 
  -9   8   1      711.93      907.96    104.94 o 
  -8   8   1       27.32       78.06     25.73 o 
  -7   8   1        1.91       16.36     20.93 o 
  -6   8   1      642.90      713.86     44.56 o 
  -5   8   1     1682.55     2616.78    136.94 o 
  -4   8   1     1560.01     1418.02     58.74 o 
  -3   8   1     4340.02     4281.34    103.09 o 
  -2   8   1        1.16      195.23     32.80 o 
  -1   8   1      179.80      202.02     15.41 o 
   0   8   1     2351.51     3312.54     65.89 o 
   1   8   1     1316.02     1159.38     25.65 o 
   2   8   1     1553.85     1448.24     32.28 o 
   3   8   1     1047.24     1037.54     23.46 o 
   4   8   1      350.09      371.50     16.63 o 
   5   8   1       90.98      290.31     39.76 o 
   6   8   1     1685.55     1563.61     52.41 o 
   7   8   1      106.57      125.28     19.15 o 
   8   8   1      479.52      514.21     33.04 o 
   9   8   1       24.69       21.54     26.08 o 
  10   8   1        0.69       31.60     28.10 o 
  -8   9   1      312.02      350.01     71.74 o 
  -7   9   1      103.32      121.72     52.26 o 
  -6   9   1       26.11       36.66     41.46 o 
  -5   9   1      162.64      165.71     31.29 o 
  -4   9   1      135.44      146.96     39.16 o 
  -3   9   1     1014.57     1056.52     49.59 o 
  -2   9   1      161.32      180.74     23.70 o 
  -1   9   1     1474.42     1974.99     84.59 o 
   0   9   1      916.14      934.18     38.54 o 
   1   9   1       85.14      130.84     18.77 o 
   2   9   1      500.75      830.26     50.73 o 
   3   9   1     2324.30     2147.91     45.25 o 
   4   9   1     2580.55     3572.23     65.60 o 
   5   9   1     1193.53     1078.51     33.39 o 
   6   9   1        2.63       34.06     16.36 o 
   7   9   1      565.30      526.03     30.50 o 
   8   9   1      364.61      393.55     40.20 o 
   9   9   1      545.47      610.43     75.20 o 
  -7  10   1        5.43       70.60     54.01 o 
  -6  10   1     1480.40     1532.67    113.70 o 
  -5  10   1       28.61        3.43     34.49 o 
  -4  10   1     1062.57     1213.28     84.67 o 
  -3  10   1      229.07      307.20     49.53 o 
  -2  10   1        9.75        4.76     30.43 o 
  -1  10   1      974.21     1019.66     56.76 o 
   0  10   1     2534.46     2399.44     92.76 o 
   1  10   1     1979.77     1752.72     75.46 o 
   2  10   1     1412.58     1436.15     75.85 o 
   3  10   1      445.91      539.41     23.71 o 
   4  10   1      377.07      409.30     43.61 o 
   5  10   1      357.95      342.06     20.83 o 
   6  10   1     3535.76     3484.41     99.62 o 
   7  10   1      923.30      838.87     42.12 o 
   8  10   1      155.76      256.74     25.56 o 
   9  10   1       16.05       15.31     20.86 o 
  -7  11   1      128.55      251.64     67.11 o 
  -6  11   1        0.01      -12.49     46.13 o 
  -5  11   1       32.29       16.24     36.95 o 
  -4  11   1      936.42      928.76     83.81 o 
  -3  11   1      322.34      408.76     57.40 o 
  -2  11   1       19.77        0.21     31.29 o 
  -1  11   1      274.30      317.22     38.40 o 
   0  11   1     1390.78     1498.73     79.13 o 
   1  11   1      232.00      237.22     36.40 o 
   2  11   1       85.57       56.58     28.48 o 
   3  11   1      889.07      994.29     59.62 o 
   4  11   1       43.71       31.23     21.20 o 
   5  11   1      152.52      243.80     28.18 o 
   6  11   1      782.99      722.41     42.21 o 
   7  11   1       80.40       65.70     22.06 o 
   8  11   1       29.25       23.06     20.78 o 
  -6  12   1      159.89      131.92     58.98 o 
  -5  12   1      259.60      297.27     59.18 o 
  -4  12   1      921.05      914.20     87.14 o 
  -3  12   1       96.29      142.81     45.64 o 
  -2  12   1      130.85      140.26     46.70 o 
  -1  12   1      379.21      343.47     51.43 o 
   0  12   1      818.71      893.36     63.51 o 
   1  12   1       11.68        2.92     26.20 o 
   2  12   1       91.91       98.77     33.81 o 
   3  12   1       31.55       89.51     33.42 o 
   4  12   1      281.75      338.53     38.91 o 
   5  12   1       10.21      -22.20     22.20 o 
   6  12   1      644.44      639.90     52.05 o 
   7  12   1       85.82      138.53     34.66 o 
   8  12   1      807.30      656.14     54.88 o 
  -5  13   1      408.13      477.40     71.32 o 
  -4  13   1       93.26      114.11     49.79 o 
  -3  13   1      363.21      284.31     58.93 o 
  -2  13   1      183.42      201.07     54.40 o 
  -1  13   1       25.17      170.37     63.36 o 
   0  13   1      521.07      494.50     52.31 o 
   1  13   1      782.15      786.74     63.96 o 
   2  13   1       56.41      195.51     47.20 o 
   3  13   1      919.15      975.29     71.91 o 
   4  13   1        2.20      -12.64     22.51 o 
   5  13   1        0.90       28.19     24.46 o 
   6  13   1      203.03      254.55     40.02 o 
   7  13   1      416.70      446.14     49.17 o 
  -5  14   1       76.11      145.58     54.37 o 
  -4  14   1       46.74       11.33     49.83 o 
  -3  14   1        9.27       73.27     51.14 o 
  -2  14   1        7.23      -23.26     40.85 o 
  -1  14   1      404.14      445.03     52.61 o 
   0  14   1      347.40      340.50     48.23 o 
   1  14   1      243.06      282.30     47.71 o 
   2  14   1      150.96      146.30     41.70 o 
   3  14   1      124.27      251.96     46.08 o 
   4  14   1      227.12      259.39     33.98 o 
   5  14   1      231.49      224.91     33.86 o 
   6  14   1      222.38      259.34     86.23 o 
  -3  15   1      719.51      851.00     97.78 o 
  -2  15   1      298.50      344.73     68.93 o 
  -1  15   1       11.64       -3.25     47.49 o 
   0  15   1       44.42       61.69     37.92 o 
   1  15   1      106.30      144.14     43.42 o 
   2  15   1      165.13      245.08     48.77 o 
   3  15   1      210.19      210.42     47.94 o 
   4  15   1      158.93      234.79     50.93 o 
   0  16   1       16.72      149.36     74.52 o 
   1  16   1        0.58      -29.74     38.75 o 
  -4 -15   2        5.25        9.29     44.78 o 
  -3 -15   2      316.11      374.95     56.47 o 
  -2 -15   2        0.43      -19.42     38.31 o 
  -1 -15   2        1.82       78.23     47.84 o 
   0 -15   2       58.01       21.64     39.80 o 
   1 -15   2      503.47      449.91     75.85 o 
   2 -15   2        2.47        9.14     48.73 o 
   3 -15   2      134.10      164.46     58.70 o 
  -5 -14   2        2.21      -25.47     25.47 o 
  -4 -14   2      100.27       33.18     39.95 o 
  -3 -14   2       15.79       23.08     59.82 o 
  -2 -14   2     1466.89     1421.96     85.94 o 
  -1 -14   2      107.51      115.59     39.82 o 
   0 -14   2      226.34      264.73     59.81 o 
   1 -14   2      377.07      372.52    102.06 o 
   2 -14   2       49.71        0.42     44.82 o 
   3 -14   2      104.33      122.50     52.41 o 
   4 -14   2      930.25      854.68     92.68 o 
  -6 -13   2        3.74       11.36     31.60 o 
  -5 -13   2      262.10      232.09     32.62 o 
  -4 -13   2       30.20       80.85     25.45 o 
  -3 -13   2      163.05      127.83     38.63 o 
  -2 -13   2       79.05      143.00     38.18 o 
  -1 -13   2      281.81      201.86     41.31 o 
   0 -13   2       98.08       90.16     35.49 o 
   1 -13   2      218.71      186.20     40.18 o 
   2 -13   2      476.90      479.14     69.82 o 
   3 -13   2      550.42      473.06     70.06 o 
   4 -13   2       10.81       29.93     45.45 o 
   5 -13   2       20.00      -16.51     45.43 o 
   6 -13   2      253.93      123.33     64.41 o 
  -7 -12   2        0.17       44.24     63.91 o 
  -6 -12   2       49.09       45.21     35.81 o 
  -5 -12   2       94.00       81.69     25.74 o 
  -4 -12   2       29.30       17.49     21.86 o 
  -3 -12   2        4.02        3.99     28.63 o 
  -2 -12   2       93.19      111.08     33.88 o 
  -1 -12   2        2.23        4.91     29.21 o 
   0 -12   2      287.47      337.48     43.39 o 
   1 -12   2       25.32       47.30     29.64 o 
   2 -12   2       36.59      118.29     41.62 o 
   3 -12   2      362.37      431.87     63.88 o 
   4 -12   2      402.75      322.92     59.84 o 
   5 -12   2      124.81       64.95     46.03 o 
   6 -12   2      444.32      386.83     78.10 o 
   7 -12   2       70.79      156.67     65.79 o 
  -8 -11   2      265.00      296.11     32.29 o 
  -7 -11   2      769.80      761.30     60.62 o 
  -6 -11   2       49.33       38.44     27.33 o 
  -5 -11   2      434.69      467.55     35.41 o 
  -4 -11   2        0.65      -18.74     18.74 o 
  -3 -11   2       72.27       89.70     21.00 o 
  -2 -11   2      277.08      271.67     38.60 o 
  -1 -11   2     2133.39     2258.03     94.60 o 
   0 -11   2      315.78      374.64     42.24 o 
   1 -11   2       37.16       57.42     26.60 o 
   2 -11   2      187.27      182.53     45.10 o 
   3 -11   2       17.00      -15.53     34.18 o 
   4 -11   2       10.62       44.39     39.32 o 
   5 -11   2       27.11       83.86     43.72 o 
   6 -11   2      386.84      522.09     83.61 o 
   7 -11   2       37.91       59.84     56.58 o 
  -9 -10   2        0.88       13.70     49.03 o 
  -8 -10   2     1197.93     1116.16     54.58 o 
  -7 -10   2      102.62       57.08     34.79 o 
  -6 -10   2       46.43       37.78     20.20 o 
  -5 -10   2       64.97       43.97     16.38 o 
  -4 -10   2     2345.32     2285.25     70.92 o 
  -3 -10   2      170.75      158.40     22.38 o 
  -2 -10   2     1146.10     1221.71     61.98 o 
  -1 -10   2      561.14     1359.43    105.87 o 
   0 -10   2      100.04      103.58     28.23 o 
   1 -10   2       51.45       60.00     24.73 o 
   2 -10   2     1359.31     1489.08     94.57 o 
   3 -10   2     1545.50     1573.02     98.17 o 
   4 -10   2      398.52      434.04     57.42 o 
   5 -10   2       80.00       -0.54     34.95 o 
   6 -10   2        9.35        4.78     45.51 o 
   7 -10   2      296.05      405.86     75.12 o 
   8 -10   2      116.65       76.65     56.77 o 
  -9  -9   2      146.08      102.20     45.42 o 
  -8  -9   2        0.11       32.15     19.18 o 
  -7  -9   2       24.40       32.98     12.62 o 
  -6  -9   2      592.61      628.11     31.50 o 
  -5  -9   2     2432.68     2260.44     52.29 o 
  -4  -9   2      403.71      643.79     43.78 o 
  -3  -9   2      799.99      709.87     28.82 o 
  -2  -9   2      135.98      141.54     14.16 o 
  -1  -9   2      286.37      276.89     25.33 o 
   0  -9   2     2198.40     2077.23     64.72 o 
   1  -9   2     5315.29     5021.20    161.53 o 
   2  -9   2     1527.05     1462.54     89.99 o 
   3  -9   2       47.39       59.44     31.04 o 
   4  -9   2      671.95      728.72     67.43 o 
   5  -9   2     1110.21     1146.04     81.63 o 
   6  -9   2     1346.61     1590.91    116.27 o 
   7  -9   2      823.99      782.05     92.33 o 
   8  -9   2      224.77       78.10     54.90 o 
   9  -9   2       15.22       48.31     56.75 o 
 -10  -8   2        7.21       -3.13     27.32 o 
  -9  -8   2      108.23       87.63     28.95 o 
  -8  -8   2      128.50      108.47     19.73 o 
  -7  -8   2       52.94       96.45     41.72 o 
  -6  -8   2      125.68       68.22     25.53 o 
  -4  -8   2      296.21      309.56     18.00 o 
  -3  -8   2      605.58      545.95     17.90 o 
  -2  -8   2     2302.92     2661.72    106.98 o 
  -1  -8   2      356.03      295.50     23.75 o 
   1  -8   2       13.39        6.31      8.72 o 
   2  -8   2       10.28       82.02     14.14 o 
   3  -8   2       74.52       98.46     19.42 o 
   4  -8   2     1784.93     1629.04     93.48 o 
   5  -8   2      775.31      720.02     59.82 o 
   6  -8   2      415.17      390.95     61.62 o 
   7  -8   2      455.66      519.36     76.23 o 
   8  -8   2      195.20      268.89     65.91 o 
   9  -8   2      263.72      349.38     77.60 o 
 -10  -7   2        1.44       -0.49     27.39 o 
  -9  -7   2      406.43      409.16     38.09 o 
  -8  -7   2       46.82       27.86     25.49 o 
  -7  -7   2      722.27      726.27     36.80 o 
  -6  -7   2      495.15      547.68     30.36 o 
  -5  -7   2      220.28      230.85     17.33 o 
  -4  -7   2       70.18       80.86     10.57 o 
  -3  -7   2       48.95       71.13      7.77 o 
  -2  -7   2       14.98       14.94      7.63 o 
   0  -7   2     2799.35     2909.40     52.84 o 
   1  -7   2       68.82       70.78      7.63 o 
   2  -7   2       71.07      108.92     10.20 o 
   3  -7   2      912.59      900.57     37.23 o 
   4  -7   2      375.60      422.80     31.28 o 
   5  -7   2       15.55       34.60     12.97 o 
   6  -7   2      360.95      317.78     28.09 o 
   7  -7   2        9.76      370.15     56.67 o 
   8  -7   2       33.57        5.79     45.50 o 
   9  -7   2      312.48      453.72     80.00 o 
  10  -7   2      293.14      388.32     84.21 o 
 -10  -6   2     1144.63     1139.14     60.42 o 
  -9  -6   2       25.19       86.36     26.55 o 
  -8  -6   2      289.95      336.02     32.18 o 
  -7  -6   2       76.47       58.09     15.07 o 
  -6  -6   2      553.81      855.91     43.05 o 
  -5  -6   2     2396.96     2368.16     59.73 o 
  -4  -6   2     2461.58     2808.10    102.44 o 
  -3  -6   2      588.56      634.59     31.10 o 
  -2  -6   2     1014.72      915.99     17.25 o 
  -1  -6   2        0.36        6.71      4.85 o 
   0  -6   2      362.49      283.24     12.57 o 
   1  -6   2     3079.78     3176.24     71.82 o 
   2  -6   2      147.53      121.69     10.28 o 
   3  -6   2     2002.40     1861.80     37.94 o 
   4  -6   2     1954.57     2677.83     52.17 o 
   5  -6   2     1510.47     1580.40     33.28 o 
   6  -6   2      223.79      336.69     36.84 o 
   7  -6   2     1317.21     1442.74     69.54 o 
   8  -6   2       10.37      -23.59     23.59 o 
   9  -6   2      729.01      787.15     61.66 o 
  10  -6   2      334.70      267.12     45.67 o 
 -10  -5   2       36.64       74.79     28.36 o 
  -9  -5   2       48.65        9.49     23.81 o 
  -8  -5   2        3.57        0.98     19.51 o 
  -7  -5   2     3911.10     3674.23     73.73 o 
  -6  -5   2     1062.01     1028.13     30.23 o 
  -5  -5   2     1205.64     1243.29     24.39 o 
  -4  -5   2     2084.13     2529.78     81.51 o 
  -3  -5   2       68.83      113.25      7.48 o 
  -2  -5   2     2325.39     2263.54     32.06 o 
  -1  -5   2     3270.91     2999.86     48.03 o 
   0  -5   2     1153.00     1002.22     39.38 o 
   1  -5   2     1954.03     3229.16    102.72 o 
   2  -5   2     1426.57     1693.41     37.78 o 
   3  -5   2     4163.25     4617.32    126.81 o 
   4  -5   2     3528.10     3307.64     62.07 o 
   5  -5   2      909.92      877.54     22.22 o 
   6  -5   2     1609.23     1666.50     60.71 o 
   7  -5   2       28.07        7.78     21.87 o 
   8  -5   2      319.94      350.73     51.36 o 
   9  -5   2        2.43      112.33     33.14 o 
  10  -5   2      380.26      373.53     57.80 o 
 -11  -4   2        8.84       41.07     40.39 o 
 -10  -4   2      229.75      264.18     33.79 o 
  -9  -4   2      221.01      217.45     29.72 o 
  -8  -4   2      770.34      716.16     60.02 o 
  -6  -4   2      179.15      165.71     12.93 o 
  -5  -4   2     1013.31     1148.25     22.04 o 
  -4  -4   2     2045.28     1857.78     28.25 o 
  -3  -4   2     4866.07     5001.22     64.67 o 
  -2  -4   2     1142.03     1072.00     23.95 o 
  -1  -4   2      137.42      151.24      7.40 o 
   0  -4   2      518.54     1112.46     32.97 o 
   1  -4   2     6615.21     6417.84    103.38 o 
   2  -4   2     3371.95     3296.70     59.23 o 
   3  -4   2     2342.90     2091.74     41.73 o 
   4  -4   2      508.08      452.74     12.34 o 
   5  -4   2       16.76      246.73     21.63 o 
   6  -4   2      207.25      279.94     14.51 o 
   7  -4   2     3033.62     2826.43    166.89 o 
   8  -4   2      403.22     1175.32     63.52 o 
   9  -4   2      836.34      715.32     57.74 o 
  10  -4   2      210.74      220.84     42.85 o 
  11  -4   2        7.04       17.40     40.50 o 
 -11  -3   2      118.35      113.44     43.51 o 
 -10  -3   2       24.14       62.23     35.93 o 
  -9  -3   2      181.94      174.95     38.39 o 
  -7  -3   2      406.83      358.53     23.70 o 
  -6  -3   2       39.86       36.36     12.54 o 
  -5  -3   2     1419.27     1424.09     26.07 o 
  -4  -3   2      175.27      205.75     10.97 o 
  -2  -3   2       58.66      101.31      6.13 o 
  -1  -3   2     2723.75     3098.47     57.39 o 
   0  -3   2      462.40      461.57     12.96 o 
   1  -3   2     2266.23     2305.94     39.46 o 
   2  -3   2     4064.05     9144.73    171.63 o 
   3  -3   2      124.39      163.26     10.00 o 
   4  -3   2     1505.31     1107.65     21.19 o 
   5  -3   2        5.82       15.88      5.83 o 
   6  -3   2      602.43      600.13     23.45 o 
   7  -3   2      947.68     1362.76     63.52 o 
   8  -3   2      443.77      349.31     38.69 o 
   9  -3   2      636.44      559.71     50.92 o 
  10  -3   2      827.14      964.71     71.50 o 
  11  -3   2      129.37      120.05     43.01 o 
 -11  -2   2       37.91       46.04     38.17 o 
 -10  -2   2      207.33      188.87     42.68 o 
  -9  -2   2      309.95      348.09     44.49 o 
  -8  -2   2      219.16      187.85     40.45 o 
  -7  -2   2       12.35       21.74     16.68 o 
  -6  -2   2      914.67     1304.11     61.77 o 
  -5  -2   2     2945.40     2782.05     59.14 o 
  -4  -2   2      670.42     1053.02     52.82 o 
  -3  -2   2     2087.57     2161.92     28.27 o 
  -2  -2   2      158.87      221.19      6.13 o 
  -1  -2   2      778.45      820.14     16.98 o 
   0  -2   2      845.88      864.18     20.45 o 
   1  -2   2    17090.74    18058.42    367.13 o 
   2  -2   2    10043.87    10043.11    169.22 o 
   3  -2   2     6363.14     6648.20     96.60 o 
   4  -2   2      269.57     3339.04    267.78 o 
   5  -2   2     1794.48     1839.21     35.42 o 
   6  -2   2      246.64      341.48     22.42 o 
   7  -2   2     1786.43     1617.29     69.62 o 
   8  -2   2      251.47      333.02     38.75 o 
   9  -2   2      173.84      480.85     46.57 o 
  10  -2   2      359.22      266.31     44.00 o 
  11  -2   2        8.53       52.83     38.61 o 
 -11  -1   2        0.52       20.40     37.95 o 
 -10  -1   2       44.30       94.87     35.49 o 
  -9  -1   2     2263.83     2147.85     94.27 o 
  -8  -1   2      444.28      456.27     44.42 o 
  -6  -1   2      358.85      471.38     29.15 o 
  -5  -1   2      284.69      310.64     23.42 o 
  -4  -1   2     5554.01     5486.63     79.12 o 
  -3  -1   2      566.31      489.36     12.36 o 
  -2  -1   2    11769.74    15347.71    293.56 o 
  -1  -1   2      844.71      971.80     16.77 o 
   0  -1   2       98.01       94.41     10.06 o 
   1  -1   2    15698.41    17621.88    388.78 o 
   2  -1   2     9917.63     9390.77    163.29 o 
   3  -1   2      527.68      691.21     19.15 o 
   4  -1   2     6280.84     5749.10     92.60 o 
   5  -1   2       13.45       45.91      9.33 o 
   6  -1   2      231.37      221.93     20.17 o 
   7  -1   2      238.48      248.93     30.61 o 
   8  -1   2      746.76     1259.26     65.18 o 
   9  -1   2      856.14      863.87     61.66 o 
  10  -1   2      945.70      827.88     65.92 o 
  11  -1   2      252.77      285.40     49.28 o 
 -11   0   2      211.91      208.93     45.83 o 
 -10   0   2      257.69      278.67     44.72 o 
  -9   0   2      112.52      136.56     34.22 o 
  -8   0   2      144.55      110.02     28.68 o 
  -7   0   2      103.77      159.65     40.20 o 
  -6   0   2     3479.63     3025.99     71.60 o 
  -5   0   2      510.29      726.17     18.92 o 
  -4   0   2     2703.61     2550.30     42.39 o 
  -3   0   2      913.32      870.68     20.71 o 
  -2   0   2      239.83      277.27      8.14 o 
  -1   0   2      665.53      676.85     12.72 o 
   0   0   2       33.94       57.02      4.15 o 
   1   0   2     4263.73     4362.68     76.93 o 
   2   0   2      276.18      290.11     15.34 o 
   3   0   2     1971.71     1965.79     43.33 o 
   4   0   2      270.47      291.75     22.64 o 
   5   0   2      313.86      651.70     22.67 o 
   6   0   2       10.07        9.13     12.60 o 
   7   0   2     1205.23     1055.95     43.98 o 
   8   0   2       24.44      123.99     45.26 o 
   9   0   2       10.47       15.42     48.01 o 
  10   0   2        6.43      -29.78     29.78 o 
  11   0   2      256.93      327.26     86.20 o 
 -11   1   2        3.51      -16.47     35.32 o 
 -10   1   2       95.81      133.09     70.55 o 
  -9   1   2      205.52      211.45     37.08 o 
  -8   1   2     1306.82     1466.10     97.21 o 
  -7   1   2     1766.88     1581.63     55.99 o 
  -6   1   2      151.43      554.24     33.57 o 
  -5   1   2      340.43      383.81     23.09 o 
  -4   1   2     5822.04     5663.44     79.86 o 
  -3   1   2      732.69      892.40    101.31 o 
  -2   1   2    17872.99    17173.73    293.69 o 
  -1   1   2    11705.92    14151.79    387.80 o 
   0   1   2     2368.78     2233.93     39.21 o 
   1   1   2     2171.20     2190.20     33.41 o 
   2   1   2    12751.82    12831.47    171.62 o 
   3   1   2      775.64      783.67     14.80 o 
   4   1   2    11552.81    11203.80    180.40 o 
   5   1   2       56.33       57.64      9.07 o 
   6   1   2      361.36      428.11     23.35 o 
   7   1   2      439.91     1157.86     45.85 o 
   8   1   2      826.42      922.96     61.33 o 
   9   1   2       35.33       36.29     29.40 o 
  10   1   2      377.52      381.97     48.79 o 
  11   1   2       40.87       36.69     39.62 o 
 -11   2   2       16.22       23.99     36.00 o 
 -10   2   2      101.94       51.15     33.82 o 
  -9   2   2       29.00       33.58     28.62 o 
  -8   2   2      369.17      364.51     32.55 o 
  -7   2   2      978.80      881.32     42.92 o 
  -5   2   2     2404.44     2292.96     36.36 o 
  -4   2   2     1240.92     2906.75     59.12 o 
  -3   2   2      961.75     1179.93     24.30 o 
  -2   2   2     7836.44     7621.04    129.43 o 
  -1   2   2    11012.89    12780.80    316.10 o 
   0   2   2    11560.82    11360.31    195.77 o 
   2   2   2     3572.31     3679.58     43.94 o 
   3   2   2      192.94      170.66      6.80 o 
   4   2   2      606.93      821.22     25.04 o 
   5   2   2     1302.14     1141.10     21.50 o 
   6   2   2     2507.50     2285.28     56.10 o 
   7   2   2      546.75      454.51     56.95 o 
   8   2   2        4.10      -16.72     22.99 o 
   9   2   2       89.22      105.99     32.87 o 
  10   2   2      612.88      654.71     60.64 o 
  11   2   2      402.12      610.28     70.87 o 
 -11   3   2      143.92      178.64     36.25 o 
 -10   3   2      311.04      358.96     39.68 o 
  -9   3   2      103.92      122.69     32.72 o 
  -8   3   2      658.70      663.82     41.63 o 
  -7   3   2      357.64     1650.98     72.36 o 
  -6   3   2       62.95      137.90     16.83 o 
  -5   3   2      130.68      148.21      8.11 o 
  -4   3   2     1243.00     1064.99     31.87 o 
  -3   3   2      244.84      248.61      9.54 o 
  -2   3   2    12568.67    14417.49    379.92 o 
  -1   3   2     5286.95     5293.30     82.80 o 
   0   3   2     1225.40     1133.01     22.14 o 
   1   3   2    11622.82    12827.59    171.54 o 
   2   3   2       86.26       78.39      4.52 o 
   3   3   2     3030.63     3236.55     45.13 o 
   4   3   2     2604.48     2504.26     36.93 o 
   5   3   2     1508.91     2268.13     65.92 o 
   6   3   2      411.86      714.96     82.34 o 
   7   3   2     1263.62     1266.38     40.32 o 
   8   3   2     1180.64     1832.52     71.36 o 
   9   3   2     1030.49      914.12     47.43 o 
  10   3   2       19.24       58.40     36.25 o 
  11   3   2       52.91       56.49     36.85 o 
 -10   4   2       15.07      116.92     36.78 o 
  -9   4   2      126.29      102.04     33.11 o 
  -8   4   2     2247.06     2044.74     69.50 o 
  -7   4   2     2610.21     2533.20     51.31 o 
  -6   4   2     1692.30     1545.00     35.17 o 
  -5   4   2     1422.21     2988.32     60.39 o 
  -4   4   2       85.37      268.76     15.43 o 
  -3   4   2      711.33     1055.86    111.83 o 
  -2   4   2      457.45      558.31     90.82 o 
  -1   4   2     6582.76     6374.92    111.41 o 
   0   4   2     2828.42     3140.54     50.90 o 
   1   4   2     3488.18     3471.53     47.22 o 
   2   4   2     3239.80     3049.13     36.46 o 
   3   4   2     5177.68     5344.77     61.42 o 
   4   4   2       84.26      110.46      7.44 o 
   5   4   2     1919.28     2633.64     40.92 o 
   6   4   2     1219.56     1165.63     31.23 o 
   7   4   2       86.25      105.32     16.98 o 
   8   4   2      927.03     1060.97     47.13 o 
   9   4   2      218.53      186.52     32.09 o 
  10   4   2      395.12      389.27     38.00 o 
  11   4   2      129.36       86.04     36.43 o 
 -10   5   2      378.46      273.38     61.52 o 
  -9   5   2      445.68      407.37     37.94 o 
  -8   5   2     1104.96     1059.66     85.45 o 
  -7   5   2        1.90       14.09     23.23 o 
  -6   5   2      188.49      647.12    106.38 o 
  -5   5   2      691.09      813.58     26.03 o 
  -4   5   2     3770.86     3377.22     86.20 o 
  -3   5   2     2506.89     3437.11    488.90 o 
  -2   5   2       32.94      111.30     14.15 o 
  -1   5   2     3796.60     4993.66    134.98 o 
   0   5   2      472.33      457.58     15.84 o 
   1   5   2      170.27      176.35      8.96 o 
   2   5   2     3525.13     3934.14     49.31 o 
   3   5   2     7641.63     8115.88     95.99 o 
   4   5   2      562.14      802.39     15.90 o 
   5   5   2       25.72       61.22     10.99 o 
   6   5   2      638.30      606.81     44.31 o 
   7   5   2       86.97      109.04     13.44 o 
   8   5   2      122.90      137.61     28.84 o 
   9   5   2      498.37      501.89     38.87 o 
  10   5   2       15.25       28.96     21.50 o 
  11   5   2       28.52       58.52     29.29 o 
 -10   6   2      175.63      194.91     56.61 o 
  -9   6   2      134.36      147.67     30.28 o 
  -8   6   2       34.47       75.98     23.58 o 
  -7   6   2     1218.83     1092.04     48.87 o 
  -6   6   2      604.38      996.20     43.69 o 
  -5   6   2     3281.20     3096.98     72.33 o 
  -4   6   2     2264.54     2847.06     76.33 o 
  -3   6   2      735.93      790.96     37.94 o 
  -2   6   2     1972.70     2070.34     45.38 o 
  -1   6   2     7219.43     8039.59    258.21 o 
   0   6   2      984.15     1014.03     20.71 o 
   1   6   2     1016.68     1033.78     24.67 o 
   2   6   2       84.79      139.58      9.92 o 
   3   6   2       20.02       58.33     10.83 o 
   4   6   2      487.83      470.80     17.88 o 
   5   6   2     5101.94     5085.58     68.39 o 
   6   6   2      122.03      194.17     20.49 o 
   7   6   2      161.70      144.70     17.21 o 
   8   6   2      257.14      239.83     28.86 o 
   9   6   2      477.23      632.92     55.83 o 
  10   6   2       12.19       39.18     25.81 o 
  -9   7   2      107.23       99.20     50.20 o 
  -8   7   2      193.42      206.16     30.92 o 
  -7   7   2       67.35      273.50     28.60 o 
  -6   7   2      112.03      103.12     21.26 o 
  -5   7   2      107.55      109.08     19.92 o 
  -4   7   2      741.14      684.19     38.87 o 
  -3   7   2     2658.92     2540.27     83.86 o 
  -2   7   2      556.63     4785.69    197.70 o 
  -1   7   2     1016.89     1034.02     26.56 o 
   0   7   2     2720.11     3059.06     55.18 o 
   1   7   2     5817.73     5872.91     91.02 o 
   2   7   2     1080.57     1077.41     22.26 o 
   3   7   2     1513.69     3084.00     82.39 o 
   4   7   2       14.62       11.24      7.73 o 
   5   7   2       48.30       47.73     10.89 o 
   6   7   2      703.62      761.50     31.43 o 
   7   7   2     1931.84     1749.97     50.03 o 
   8   7   2       23.06       24.49     15.49 o 
   9   7   2      112.40       98.18     29.40 o 
  10   7   2        1.13      -14.03     25.52 o 
  -9   8   2       94.31       54.26     32.41 o 
  -8   8   2        7.83       52.10     25.36 o 
  -7   8   2      999.00     1070.32     63.40 o 
  -6   8   2      239.74      298.09     29.23 o 
  -5   8   2       62.24      127.11     31.89 o 
  -4   8   2      614.52      671.41     68.96 o 
  -3   8   2      229.85     2005.82    104.08 o 
  -2   8   2      647.07      703.22     23.10 o 
  -1   8   2      521.88      490.95     19.41 o 
   0   8   2     1388.59     1459.01     32.11 o 
   1   8   2       13.76       -1.17      6.74 o 
   2   8   2        2.58      504.46     39.72 o 
   3   8   2      731.73      735.53     22.94 o 
   4   8   2     4072.01     4348.23     70.91 o 
   5   8   2      532.78      710.50     26.45 o 
   6   8   2      595.59      580.04     29.42 o 
   7   8   2       74.10      284.34     26.65 o 
   8   8   2      510.82      469.16     28.76 o 
   9   8   2        1.82       12.31     25.38 o 
  10   8   2     1284.64     1271.67     61.65 o 
  -7   9   2      711.97      787.21     60.31 o 
  -6   9   2      691.32     1152.27     49.34 o 
  -5   9   2      616.05      725.68     34.26 o 
  -4   9   2     1445.36     1349.78     69.24 o 
  -3   9   2       42.98       67.78     12.65 o 
  -2   9   2     1043.08      966.26     35.67 o 
  -1   9   2     1183.50     3419.14     78.00 o 
   0   9   2     2679.26     2604.92     63.76 o 
   1   9   2     1579.06     1509.18     44.22 o 
   2   9   2     1281.82     1393.43     34.05 o 
   3   9   2     1066.64      951.17     32.75 o 
   4   9   2        7.45        3.12     10.21 o 
   5   9   2       34.62       29.12     13.11 o 
   6   9   2      762.91      799.60     61.22 o 
   7   9   2     1068.41     1041.98     70.77 o 
   8   9   2       14.31       22.10     19.20 o 
   9   9   2      525.31      607.31     33.44 o 
  -6  10   2        8.87       -5.53     40.12 o 
  -5  10   2        4.32        3.51     25.07 o 
  -4  10   2      180.39      304.72     48.69 o 
  -3  10   2     1880.13     1776.12    104.23 o 
  -1  10   2     1602.05     1544.66     54.33 o 
   0  10   2       55.21       81.57     18.47 o 
   1  10   2      129.02     1025.42     44.61 o 
   2  10   2      423.45      458.63     42.87 o 
   3  10   2      848.16     1107.32     33.90 o 
   4  10   2      141.01      143.78     18.71 o 
   5  10   2      159.73      146.35     21.15 o 
   6  10   2      228.28      493.73     28.53 o 
   7  10   2      470.36      412.40     29.29 o 
   8  10   2       83.51       99.75     22.47 o 
   9  10   2        2.42        4.12     21.62 o 
  -6  11   2      523.32      560.00     82.39 o 
  -5  11   2       43.83       50.56     40.41 o 
  -4  11   2      229.34      476.80     63.56 o 
  -3  11   2       78.50       36.77     34.16 o 
  -2  11   2       83.93       55.77     36.62 o 
  -1  11   2     1074.95     1136.87     61.49 o 
   0  11   2      915.59     1345.89     67.40 o 
   1  11   2       14.73       75.84     58.94 o 
   2  11   2      616.57      698.07     65.23 o 
   3  11   2       22.03       20.22     18.64 o 
   4  11   2       11.27       17.34     17.00 o 
   5  11   2     1286.81     1219.91     45.14 o 
   6  11   2      317.06      309.90     31.67 o 
   7  11   2       13.72       31.52     19.77 o 
   8  11   2       71.36       71.18     35.01 o 
  -5  12   2        7.01       80.25     43.99 o 
  -4  12   2        8.54       47.17     42.76 o 
  -3  12   2      538.83      711.38     77.40 o 
  -2  12   2      812.36      875.92     83.38 o 
  -1  12   2        6.75       65.48     37.56 o 
   0  12   2      113.88      240.18     37.38 o 
   1  12   2       41.31       88.29     31.95 o 
   2  12   2     2277.66     3066.08    257.21 o 
   3  12   2       57.25       28.89     29.28 o 
   4  12   2     1701.15     1642.06     61.42 o 
   5  12   2        5.22      -21.69     24.04 o 
   6  12   2       97.46       88.46     58.81 o 
   7  12   2       18.30       20.82     30.21 o 
   8  12   2      775.68      764.81     84.52 o 
  -5  13   2       53.72       97.43     51.04 o 
  -4  13   2       58.47       45.52     44.20 o 
  -3  13   2       30.12      126.60     48.89 o 
  -2  13   2      495.39      509.83     68.70 o 
  -1  13   2      415.68      413.80     48.40 o 
   0  13   2      252.12      286.38     43.20 o 
   1  13   2      685.85      778.78    128.39 o 
   2  13   2       29.22       22.56     32.00 o 
   3  13   2        1.59      -24.00     29.91 o 
   4  13   2        0.62      -21.89     21.89 o 
   5  13   2      532.71      478.18     38.99 o 
   6  13   2        0.67      139.96     35.57 o 
   7  13   2     1121.67     1197.40     72.05 o 
  -4  14   2      183.64      136.37     55.70 o 
  -3  14   2      172.55      151.82     56.31 o 
  -2  14   2       19.94       27.84     44.20 o 
  -1  14   2      304.30      280.09     46.25 o 
   0  14   2       32.80       71.20     36.05 o 
   1  14   2      402.04      468.55     65.76 o 
   2  14   2       41.73        3.92     32.81 o 
   3  14   2        3.61       18.38     49.08 o 
   4  14   2      497.11      489.37     41.28 o 
   5  14   2        3.48      -29.59     29.59 o 
   6  14   2      163.92      258.23     43.96 o 
  -3  15   2      105.13      283.59     65.87 o 
  -2  15   2       20.93       86.54     54.28 o 
  -1  15   2      131.12      130.56     55.54 o 
   0  15   2       76.09      119.85     41.45 o 
   1  15   2      146.83       95.15     42.01 o 
   2  15   2      126.24      155.10     81.38 o 
   3  15   2      257.64      302.57     84.74 o 
   4  15   2       52.29       12.76     39.70 o 
   0  16   2      162.75      137.54     73.16 o 
   1  16   2       39.16       79.24     43.76 o 
  -3 -15   3        8.15       22.98     39.45 o 
  -2 -15   3      244.76      223.44     49.69 o 
  -1 -15   3     1003.92      912.59     77.62 o 
   0 -15   3      104.27      152.93     58.71 o 
   1 -15   3      388.25      284.44     68.77 o 
   2 -15   3      305.05      243.80     64.76 o 
  -5 -14   3       53.84       78.98     29.93 o 
  -4 -14   3       54.30       26.71     26.10 o 
  -3 -14   3       18.34       35.50     37.14 o 
  -2 -14   3      102.82       79.28     37.98 o 
  -1 -14   3        0.27        6.59     34.52 o 
   0 -14   3        4.59      -11.75     38.21 o 
   1 -14   3       20.77      -25.56     42.33 o 
   2 -14   3      228.42      285.27     62.87 o 
   3 -14   3      167.59      205.37     58.85 o 
   4 -14   3      121.08      157.94     57.00 o 
  -6 -13   3      149.25      157.72     57.82 o 
  -5 -13   3       73.01       72.97     26.47 o 
  -4 -13   3      372.54      406.43     42.21 o 
  -3 -13   3      401.13      453.03     66.11 o 
  -2 -13   3      325.85      318.28     48.03 o 
  -1 -13   3      700.76      632.06     60.26 o 
   0 -13   3       82.35       80.52     59.25 o 
   1 -13   3      803.80      812.17     65.31 o 
   2 -13   3      107.39      129.33     48.21 o 
   3 -13   3      140.85      172.67     54.69 o 
   4 -13   3        0.25       59.19     46.96 o 
   5 -13   3      285.75      267.65     63.21 o 
   6 -13   3       10.36       44.38     58.15 o 
  -7 -12   3        2.55      -28.03     29.81 o 
  -6 -12   3      354.45      351.47     80.55 o 
  -5 -12   3      854.90      827.07     47.52 o 
  -4 -12   3      323.64      281.17     30.83 o 
  -3 -12   3       63.15       88.63     22.86 o 
  -2 -12   3       48.13       80.97     58.33 o 
  -1 -12   3      452.98      429.26     83.84 o 
   0 -12   3     3312.20     3188.89    123.47 o 
   1 -12   3      543.99      526.43     51.66 o 
   2 -12   3      662.45      614.75     74.77 o 
   3 -12   3      293.69      292.60     56.49 o 
   4 -12   3       43.51       16.91     42.24 o 
   5 -12   3      240.27      253.08     55.10 o 
   6 -12   3      357.15      493.20     86.22 o 
   7 -12   3       12.74        8.81     57.51 o 
  -8 -11   3       50.38       54.71     33.65 o 
  -7 -11   3      239.88      248.03     29.63 o 
  -6 -11   3      152.85      156.74     32.78 o 
  -5 -11   3       27.89       20.72     22.63 o 
  -4 -11   3        1.12        4.27     19.95 o 
  -3 -11   3      283.24      320.45     29.36 o 
  -2 -11   3     1063.53     1165.79     68.96 o 
  -1 -11   3      935.30      813.76     59.41 o 
   0 -11   3      618.98      641.98     52.83 o 
   1 -11   3      269.35      342.69     40.14 o 
   2 -11   3        0.08        3.94     33.17 o 
   3 -11   3       73.44      121.86     42.84 o 
   4 -11   3       12.55       24.43     36.25 o 
   6 -11   3       57.00      -27.13     49.06 o 
   7 -11   3        7.86       60.72     56.97 o 
  -8 -10   3        1.60        2.31     23.09 o 
  -7 -10   3       85.35       64.17     24.50 o 
  -6 -10   3       52.00       62.27     20.95 o 
  -5 -10   3      153.14      147.19     20.00 o 
  -4 -10   3      586.85      547.76     34.93 o 
  -3 -10   3       67.93      111.85     23.23 o 
  -2 -10   3        1.91      -13.87     13.87 o 
  -1 -10   3        8.03       23.90     23.53 o 
   0 -10   3     1078.18     1054.93     58.14 o 
   1 -10   3        9.46       19.31     47.62 o 
   2 -10   3     4848.79     4745.97    212.35 o 
   3 -10   3      150.57       84.38     36.01 o 
   5 -10   3      375.31      505.96     63.87 o 
   6 -10   3      447.50      542.37     77.44 o 
   7 -10   3        3.68       51.02     54.50 o 
   8 -10   3      391.02      575.42     91.54 o 
  -9  -9   3       33.36       47.47     28.38 o 
  -8  -9   3      105.71      115.26     22.29 o 
  -7  -9   3       45.95       59.30     19.46 o 
  -6  -9   3       10.23       52.07     16.93 o 
  -5  -9   3      101.76       94.33     16.93 o 
  -4  -9   3      109.80      130.52     16.62 o 
  -3  -9   3      618.06      591.50     29.03 o 
  -2  -9   3      190.72      214.43     16.11 o 
  -1  -9   3      365.16      410.52     54.63 o 
   0  -9   3      252.27      235.88     23.47 o 
   1  -9   3     2126.37     3245.99     90.19 o 
   2  -9   3      167.18      148.58     37.52 o 
   3  -9   3      862.69      889.48     70.58 o 
   4  -9   3        5.42       22.28     29.73 o 
   5  -9   3      111.23       81.45     38.81 o 
   6  -9   3      327.90      276.23     61.24 o 
   7  -9   3       22.68       76.58     51.41 o 
   8  -9   3      437.39      501.53     85.45 o 
   9  -9   3      166.27      113.40     67.96 o 
  -9  -8   3        0.11       46.08     27.15 o 
  -8  -8   3       28.34       42.71     26.83 o 
  -7  -8   3      664.72      664.03     32.47 o 
  -6  -8   3      871.60      762.25     33.43 o 
  -5  -8   3       65.23       58.11     12.74 o 
  -4  -8   3       67.90       71.17     12.73 o 
  -3  -8   3      229.40      195.86     13.14 o 
  -2  -8   3     1791.89     1660.11     40.10 o 
  -1  -8   3     2518.11     2470.07     66.13 o 
   0  -8   3     2577.68     2725.96    253.70 o 
   1  -8   3        1.69       15.92     10.29 o 
   2  -8   3     1417.79     1509.15     57.47 o 
   3  -8   3      519.53      524.30     31.56 o 
   4  -8   3       14.55       11.84     28.18 o 
   5  -8   3      512.29      627.71     59.77 o 
   6  -8   3     1378.75     1225.26     98.25 o 
   7  -8   3      291.22      345.01     65.70 o 
   8  -8   3      143.87      155.16     59.46 o 
   9  -8   3        3.22      -16.85     49.83 o 
 -10  -7   3      278.72      222.91     35.56 o 
  -9  -7   3      508.14      439.57     40.02 o 
  -8  -7   3      475.69      402.08     35.83 o 
  -7  -7   3      157.91      104.39     25.99 o 
  -6  -7   3       95.44       91.47     18.75 o 
  -5  -7   3      262.15      273.41     17.70 o 
  -4  -7   3     1410.01     1298.14     39.66 o 
  -3  -7   3     4011.96     3808.13     58.37 o 
  -2  -7   3      505.18      504.85     16.19 o 
  -1  -7   3      193.98      278.20     14.87 o 
   0  -7   3      252.93      443.39     53.11 o 
   1  -7   3     2919.90     2727.54     55.79 o 
   2  -7   3      793.56      848.67     26.59 o 
   3  -7   3    14897.67    14190.97    363.77 o 
   4  -7   3      157.70      211.41     15.90 o 
   5  -7   3      159.37      128.05     24.61 o 
   6  -7   3       95.81      141.87     45.27 o 
   7  -7   3      545.71      652.78     81.51 o 
   8  -7   3       14.81        3.26     41.30 o 
   9  -7   3      436.21      453.13     81.25 o 
  10  -7   3      477.13      585.62     95.30 o 
 -10  -6   3       70.91       42.81     53.06 o 
  -9  -6   3      144.84      149.05     30.00 o 
  -8  -6   3       40.07       52.36     23.22 o 
  -7  -6   3      300.13      266.19     20.09 o 
  -6  -6   3      448.26      567.22     42.75 o 
  -5  -6   3     1858.75     1701.28     41.11 o 
  -4  -6   3      393.59      405.25     14.97 o 
  -3  -6   3       17.61       31.42      6.38 o 
  -2  -6   3     3960.95     3781.84     50.49 o 
  -1  -6   3      267.91      348.89     13.13 o 
   0  -6   3    11564.36    11001.37    194.42 o 
   1  -6   3     3027.20     3244.63     57.55 o 
   2  -6   3       27.64       22.88     25.39 o 
   3  -6   3      321.41      360.51     14.13 o 
   4  -6   3      133.29     1173.95     64.59 o 
   5  -6   3       40.63      159.05     12.89 o 
   6  -6   3     1314.72     1456.88     64.42 o 
   7  -6   3      548.32      670.36     49.16 o 
   8  -6   3      121.20       74.68     29.64 o 
   9  -6   3      117.50      377.28     64.88 o 
  10  -6   3       25.77       68.11     58.05 o 
 -10  -5   3      262.23      269.66     35.61 o 
  -9  -5   3      240.43      303.59     51.95 o 
  -8  -5   3       18.95       37.60     22.19 o 
  -7  -5   3       48.93       58.33     16.93 o 
  -6  -5   3       73.04       85.53     12.72 o 
  -5  -5   3     1554.07     1446.57     29.76 o 
  -4  -5   3       89.96      124.83      8.61 o 
  -3  -5   3     1252.66     1154.02     20.55 o 
  -2  -5   3       75.74       86.94      6.07 o 
  -1  -5   3      233.47      261.04     12.35 o 
   0  -5   3       31.60       46.24      7.10 o 
   1  -5   3     4565.78     4474.16     75.27 o 
   2  -5   3      955.40      806.57     19.24 o 
   3  -5   3     5214.81     5222.15     92.91 o 
   4  -5   3       79.96      105.42      9.07 o 
   5  -5   3     5483.30     4994.54     76.88 o 
   6  -5   3     1220.01     1180.70     81.01 o 
   7  -5   3      516.99      452.31     25.00 o 
   8  -5   3     1031.55     1078.04     62.24 o 
   9  -5   3      355.45      444.24     48.14 o 
  10  -5   3      123.99       95.36     37.56 o 
 -10  -4   3       43.90       70.72     28.33 o 
  -9  -4   3      488.64      467.22     38.44 o 
  -8  -4   3      875.54      918.20     45.33 o 
  -7  -4   3       85.61      138.64     20.89 o 
  -6  -4   3      891.99      800.14     24.93 o 
  -5  -4   3      523.79      881.23    168.17 o 
  -4  -4   3     1553.93     1515.91     23.51 o 
  -3  -4   3      222.58      253.29      9.96 o 
  -2  -4   3     5010.61     4821.78     65.74 o 
  -1  -4   3      167.44      160.91      7.14 o 
   0  -4   3    11980.97    12942.01    204.75 o 
   1  -4   3     4407.77     4558.44     75.61 o 
   2  -4   3      377.60      519.97     17.84 o 
   3  -4   3     4178.12     5532.50    165.65 o 
   4  -4   3     5519.31     5034.03     76.17 o 
   5  -4   3     4257.86     4482.37     75.02 o 
   6  -4   3       19.94       34.59     10.05 o 
   7  -4   3       38.85       43.90     22.76 o 
   8  -4   3       23.59       38.19     27.95 o 
   9  -4   3      277.92      271.79     40.98 o 
  10  -4   3      102.78      157.00     39.08 o 
  11  -4   3     1503.88     1438.16     92.95 o 
 -11  -3   3      839.63      851.71     73.09 o 
 -10  -3   3      941.45      872.67    124.71 o 
  -9  -3   3      164.40      151.01     42.63 o 
  -8  -3   3       49.51      115.46     29.10 o 
  -7  -3   3       49.86       69.19     15.76 o 
  -6  -3   3     2750.95     2547.73     62.57 o 
  -5  -3   3     4387.66     4213.84     62.46 o 
  -4  -3   3     1423.87     1392.01     21.38 o 
  -3  -3   3     5347.85     4993.10     60.46 o 
  -2  -3   3      164.58      100.56      5.42 o 
  -1  -3   3     2982.39     2964.41     43.16 o 
   0  -3   3      664.59      606.47     16.12 o 
   1  -3   3    10157.42     9540.57    151.34 o 
   2  -3   3       53.25      129.88     30.19 o 
   3  -3   3     1773.14     1751.57     28.45 o 
   4  -3   3     1532.81     1565.26     26.59 o 
   5  -3   3      115.10       94.22      7.33 o 
   6  -3   3      211.59      272.30     28.54 o 
   7  -3   3       50.72      127.42     24.85 o 
   8  -3   3     3979.47     3667.25    129.67 o 
   9  -3   3       72.57       92.99     33.21 o 
  10  -3   3      619.94      690.48     61.95 o 
  11  -3   3        7.78       27.51     47.43 o 
 -11  -2   3      129.95       40.08     40.43 o 
 -10  -2   3        1.89       10.59     34.30 o 
  -9  -2   3      729.26      792.31     60.71 o 
  -8  -2   3     1743.46     1599.49     84.15 o 
  -7  -2   3     2568.46     2399.50     93.19 o 
  -6  -2   3     2870.62     2687.42     64.15 o 
  -5  -2   3       64.61       98.95     18.37 o 
  -4  -2   3      750.85     1088.89     83.81 o 
  -3  -2   3      122.93      235.66     13.13 o 
  -2  -2   3    17835.66    17278.77    186.58 o 
  -1  -2   3     1449.12     1386.53     28.13 o 
   0  -2   3     5917.09     5510.05     98.34 o 
   1  -2   3      154.79      201.63     12.15 o 
   2  -2   3     1004.63     1066.92     21.85 o 
   3  -2   3       23.37      100.77      5.64 o 
   4  -2   3     4607.81     4672.96     71.32 o 
   5  -2   3     1981.47     1827.27     38.13 o 
   6  -2   3     2638.58     2330.90     67.07 o 
   7  -2   3      626.20      552.18     67.12 o 
   8  -2   3     1071.99     1017.30     60.89 o 
   9  -2   3       13.43       13.63     27.39 o 
  10  -2   3      149.78      157.07     39.46 o 
  11  -2   3       21.46       35.13     37.74 o 
 -11  -1   3      301.63      300.24     50.47 o 
 -10  -1   3      411.60      400.74     51.30 o 
  -9  -1   3      801.88      788.57     60.64 o 
  -8  -1   3      930.29      988.53     61.20 o 
  -7  -1   3      863.55      832.28     52.33 o 
  -6  -1   3     1587.22     1516.42     44.11 o 
  -5  -1   3     2592.69     2285.78     37.52 o 
  -4  -1   3      238.39      240.01     10.47 o 
  -3  -1   3     3555.42     3406.42     54.40 o 
  -2  -1   3     2563.95     2337.29     30.78 o 
  -1  -1   3       54.57       64.28      5.39 o 
   0  -1   3     6104.71     6238.27     98.57 o 
   1  -1   3    10651.52    10537.19    203.54 o 
   2  -1   3      423.51      437.53     12.44 o 
   3  -1   3     3187.54     3119.90     53.39 o 
   4  -1   3     3488.53     3305.65     52.51 o 
   5  -1   3     1150.10     1118.85     28.44 o 
   6  -1   3     1527.90     2191.58     76.28 o 
   7  -1   3      590.29      594.74     44.90 o 
   8  -1   3       62.80      144.83     35.70 o 
   9  -1   3       25.29       47.85     29.29 o 
  10  -1   3        1.71      -18.69     64.41 o 
  11  -1   3        0.85      -15.71     35.74 o 
 -11   0   3       12.10      -24.22     35.19 o 
 -10   0   3      637.17      593.08     66.17 o 
  -9   0   3        1.83       -2.35     27.64 o 
  -8   0   3      486.32      570.98     85.88 o 
  -7   0   3      367.80      459.74     39.00 o 
  -6   0   3      625.98      606.06     27.19 o 
  -4   0   3      131.81      194.25     24.03 o 
  -3   0   3      357.58      382.30     18.46 o 
  -2   0   3     6260.55     6086.99     97.38 o 
  -1   0   3    10167.47    10210.45    136.67 o 
   0   0   3     1049.01     1164.30     48.47 o 
   1   0   3     2859.05     2866.26     52.32 o 
   2   0   3     1045.93     1116.38     21.73 o 
   3   0   3     3593.29     3229.82     55.52 o 
   4   0   3      111.36      122.72      9.45 o 
   5   0   3     3027.39     2911.40     63.45 o 
   6   0   3      382.44      417.93     26.32 o 
   7   0   3      948.31      905.58     46.63 o 
   8   0   3      161.06      171.09     43.88 o 
   9   0   3     2884.40     2662.81    115.20 o 
  10   0   3      197.71      323.60     45.98 o 
  11   0   3      120.13       97.12     39.06 o 
 -11   1   3      471.34      389.43     72.80 o 
 -10   1   3       22.64       57.22     33.68 o 
  -9   1   3      268.72      275.71     40.09 o 
  -8   1   3     3454.95     3261.40     96.91 o 
  -7   1   3      975.87      944.63     43.22 o 
  -6   1   3       53.43       60.26     12.25 o 
  -5   1   3     5323.29     5185.58     74.89 o 
  -4   1   3     2610.64     2517.51     36.37 o 
  -3   1   3      664.08      830.50     46.46 o 
  -2   1   3       61.82       46.16      3.82 o 
  -1   1   3     6131.51     6906.90    127.81 o 
   0   1   3     3993.20     3989.69     58.28 o 
   1   1   3     3240.06     3000.47     45.51 o 
   2   1   3    12049.87    15338.22    374.83 o 
   3   1   3        8.70        7.47      3.73 o 
   4   1   3       29.61       50.55      6.17 o 
   5   1   3      792.54      755.24     20.47 o 
   6   1   3     8417.01     7595.85    153.03 o 
   7   1   3      810.30      760.90     40.87 o 
   9   1   3       71.82       85.24     30.55 o 
  10   1   3      178.44      117.90     38.64 o 
  11   1   3       33.09       -2.00     34.81 o 
 -11   2   3      100.25      116.75     29.87 o 
 -10   2   3      773.85      764.80     64.05 o 
  -8   2   3     2800.69     2735.20     85.20 o 
  -7   2   3      717.62      841.01     41.10 o 
  -5   2   3       41.42       66.58      6.49 o 
  -4   2   3     3628.57     3567.50     46.14 o 
  -3   2   3      855.59      972.13     15.60 o 
  -2   2   3     1535.00     1325.97     19.10 o 
  -1   2   3       70.22      103.45      4.55 o 
   0   2   3       12.23       18.74      2.77 o 
   1   2   3     1567.52     1699.54     24.21 o 
   2   2   3     9134.78     8758.76    100.11 o 
   3   2   3     2519.51     2536.43     33.98 o 
   4   2   3     1481.76     1339.30     21.08 o 
   5   2   3      576.86      514.94     16.47 o 
   6   2   3      965.16     1342.15     44.21 o 
   7   2   3      445.85      451.76     28.35 o 
   8   2   3       73.77       87.03     39.07 o 
   9   2   3      432.60      398.36     63.66 o 
  10   2   3        8.90       28.57     33.16 o 
  11   2   3      622.01      735.15     67.76 o 
 -10   3   3      255.36      231.42     27.79 o 
  -9   3   3        0.24        0.99     15.46 o 
  -8   3   3      677.44      634.81     41.31 o 
  -7   3   3       60.97       92.68     19.87 o 
  -6   3   3       11.31       -8.30      8.30 o 
  -5   3   3     3380.67     3713.30     72.25 o 
  -4   3   3        3.21       -0.08      3.90 o 
  -3   3   3       22.90       17.72      3.25 o 
  -2   3   3      385.37      403.51      9.80 o 
  -1   3   3    12297.96    11871.46    158.43 o 
   0   3   3      871.20      922.68     15.49 o 
   1   3   3     8160.93     7952.36     91.11 o 
   2   3   3       19.84       18.21      3.31 o 
   3   3   3      497.36      788.37     18.75 o 
   4   3   3      346.83      355.36     10.82 o 
   5   3   3      625.90      747.48     18.44 o 
   6   3   3      390.43      441.16     17.58 o 
   7   3   3      254.85      374.82     24.02 o 
   8   3   3        7.71       22.23     17.88 o 
   9   3   3      227.26      254.00     29.29 o 
  10   3   3       28.73       55.68     32.50 o 
  11   3   3       84.81      139.70     43.57 o 
 -10   4   3      560.34      574.98     76.61 o 
  -9   4   3      212.82      150.07     28.52 o 
  -8   4   3      838.95      860.87     33.38 o 
  -7   4   3     1120.79     1023.41     26.84 o 
  -6   4   3       17.59       85.55     10.51 o 
  -5   4   3     1358.30     1320.06     26.64 o 
  -4   4   3     5943.42     5649.38     92.37 o 
  -3   4   3     6723.92     7224.20    241.24 o 
  -2   4   3     1150.91     1006.19     38.22 o 
  -1   4   3     2514.68     2644.51     44.12 o 
   0   4   3     1833.64     2022.76     35.52 o 
   1   4   3     3882.27     3732.03     53.48 o 
   2   4   3      574.00      543.97     10.06 o 
   3   4   3     2566.72     2460.17     45.53 o 
   4   4   3     2150.42     2108.07     29.47 o 
   5   4   3      593.37     1650.65     28.55 o 
   6   4   3        0.14       16.77     15.91 o 
   7   4   3     5239.56     4969.78    110.06 o 
   8   4   3       89.34      167.27     23.91 o 
   9   4   3      562.37      530.61     54.82 o 
  10   4   3        1.94      165.21     47.86 o 
  11   4   3       64.73       81.49     43.71 o 
 -10   5   3      944.15      873.21     92.53 o 
  -9   5   3       95.11      124.61     27.89 o 
  -8   5   3       85.95      142.94     25.87 o 
  -7   5   3     1318.89     1246.33     51.19 o 
  -6   5   3      615.02      556.98     33.78 o 
  -5   5   3     1626.79     1830.79     42.74 o 
  -4   5   3     1275.26     1260.23     35.34 o 
  -2   5   3      346.30      191.89     14.30 o 
  -1   5   3     4384.90     5034.74     80.95 o 
   0   5   3     5292.12     5243.77     73.42 o 
   1   5   3     1305.25     1269.00     22.19 o 
   2   5   3       28.41       54.24      4.73 o 
   3   5   3      374.06      475.93     12.03 o 
   4   5   3     4901.82     4758.67     57.05 o 
   5   5   3      219.21      245.48     10.75 o 
   6   5   3     5304.25     4848.00     92.16 o 
   7   5   3       47.93      402.67     35.65 o 
   8   5   3       46.05       68.49     21.73 o 
   9   5   3       40.96      207.52     40.46 o 
  10   5   3      768.68      744.92     53.54 o 
  11   5   3      285.06      244.29     32.49 o 
 -10   6   3      343.91      269.40     62.80 o 
  -9   6   3        1.82       34.42     30.18 o 
  -8   6   3       99.35      204.16     29.20 o 
  -7   6   3        3.07       29.41     19.38 o 
  -6   6   3      473.77      769.53     38.32 o 
  -5   6   3      117.10      123.11     14.01 o 
  -4   6   3     3194.33     2741.77     74.27 o 
  -3   6   3     1034.32      916.59     41.33 o 
  -2   6   3     1994.83     2012.21     44.64 o 
  -1   6   3     2806.27     3344.55    121.26 o 
   0   6   3     2148.04     1956.50     34.13 o 
   1   6   3     6165.32     8566.30    118.34 o 
   2   6   3     2673.34     2610.14     34.40 o 
   3   6   3     2938.78     2813.73     36.17 o 
   4   6   3        0.45       77.86      7.94 o 
   5   6   3      475.39      426.05     14.69 o 
   6   6   3      134.27      229.96     17.97 o 
   7   6   3     1134.68      996.88     34.74 o 
   8   6   3       18.90       48.56     14.61 o 
   9   6   3     1385.17     1340.41     57.13 o 
  10   6   3       17.68       21.44     45.12 o 
  -9   7   3      562.07      542.28     53.00 o 
  -8   7   3      106.26      158.58     55.84 o 
  -7   7   3     1704.41     2318.04     76.54 o 
  -6   7   3      826.78      767.88     41.90 o 
  -5   7   3      260.83      301.50     21.22 o 
  -4   7   3      281.02      288.01     27.80 o 
  -3   7   3     9063.48     8530.34    238.45 o 
  -2   7   3       58.00       52.11      8.01 o 
  -1   7   3     1780.44     1645.02     39.65 o 
   0   7   3       30.30       67.47      7.88 o 
   1   7   3     1222.09     1202.21     25.18 o 
   2   7   3       14.13        0.24      6.41 o 
   3   7   3       51.52      291.13     15.22 o 
   4   7   3      966.47      918.53     23.00 o 
   6   7   3      136.65      163.25     27.09 o 
   7   7   3      276.29      345.90     25.15 o 
   8   7   3       11.47       39.98     14.96 o 
   9   7   3       22.61       27.74     23.85 o 
  10   7   3       74.57       70.35     28.58 o 
  -9   8   3      184.64      131.09     36.73 o 
  -8   8   3       45.91      213.94     38.43 o 
  -7   8   3      166.48      188.13     28.55 o 
  -6   8   3      444.26      461.07     30.61 o 
  -5   8   3     1102.15     1148.87     46.18 o 
  -4   8   3      199.10      181.36     25.50 o 
  -3   8   3      238.06      243.52     26.68 o 
  -2   8   3     1083.05     1022.51     37.74 o 
  -1   8   3     1042.47     1043.32     34.44 o 
   0   8   3       15.24       34.29      8.13 o 
   1   8   3      609.40      615.19     19.57 o 
   2   8   3      586.45     1058.20     26.69 o 
   3   8   3      360.08      424.31     24.44 o 
   4   8   3      401.90      433.68     19.10 o 
   5   8   3      874.76      884.24     29.77 o 
   6   8   3       50.78       18.85     15.06 o 
   7   8   3      806.72      885.93     36.84 o 
   8   8   3      130.46      137.04     20.60 o 
   9   8   3       53.33       62.89     26.26 o 
  10   8   3        8.00      -11.15     25.88 o 
  -8   9   3      411.21      453.09     48.28 o 
  -7   9   3      313.03      377.69     50.35 o 
  -6   9   3        7.73      108.96     17.57 o 
  -5   9   3      182.70      178.94     24.23 o 
  -4   9   3       19.77       96.46     22.62 o 
  -3   9   3      562.01      509.50     45.58 o 
  -2   9   3     3256.28     3093.11    129.78 o 
  -1   9   3     2583.02     2487.27     61.10 o 
   0   9   3      173.36      256.43     27.72 o 
   2   9   3     4465.15     4598.17     90.67 o 
   3   9   3      149.53      137.84     14.16 o 
   4   9   3     2395.81     3595.90     96.93 o 
   5   9   3        3.45       32.20     14.26 o 
   6   9   3      130.40      237.68     21.86 o 
   7   9   3       61.24      318.97     30.70 o 
   8   9   3      502.77      451.99     33.93 o 
   9   9   3       20.06       32.93     19.88 o 
  -6  10   3      355.04      437.47     41.76 o 
  -5  10   3     1702.52     1405.66     68.20 o 
  -4  10   3       83.57      183.56     28.62 o 
  -3  10   3      829.36     1087.90     55.69 o 
  -2  10   3     1580.64     1447.15     84.78 o 
  -1  10   3      213.61      160.73     21.66 o 
   0  10   3       51.83       53.75     16.75 o 
   1  10   3     3010.39     2875.28     83.47 o 
   2  10   3       94.55      136.94     34.64 o 
   3  10   3      743.03      779.93     29.91 o 
   4  10   3       21.03       53.55     16.43 o 
   5  10   3      416.69      425.50     32.84 o 
   6  10   3      709.30      858.28     36.06 o 
   7  10   3      386.24      395.82     28.68 o 
   8  10   3      267.16      286.18     27.02 o 
   9  10   3       64.59      102.08     23.11 o 
  -6  11   3      105.86      108.86     46.15 o 
  -5  11   3      124.91       64.24     30.80 o 
  -4  11   3      204.84       82.49     39.99 o 
  -3  11   3        3.79       27.92     35.38 o 
  -2  11   3     1043.67     1193.69     87.15 o 
  -1  11   3      410.60      438.29     41.99 o 
   0  11   3      375.95      571.62     46.79 o 
   1  11   3        0.55      321.96     28.69 o 
   2  11   3       26.36       17.52     22.75 o 
   3  11   3       28.59      320.95     29.03 o 
   4  11   3     1610.20     1595.24     59.64 o 
   5  11   3       69.53      550.41     56.11 o 
   6  11   3      101.05      154.14     27.37 o 
   7  11   3        7.18        3.96     19.19 o 
   8  11   3      253.04      323.63     28.74 o 
  -6  12   3      242.20      371.91     63.43 o 
  -5  12   3        8.96       -2.29     38.31 o 
  -4  12   3       48.05       64.61     41.97 o 
  -3  12   3      221.60      179.49     49.14 o 
  -2  12   3      177.22       71.00     41.09 o 
  -1  12   3       24.47       64.46     28.67 o 
   0  12   3     1406.25     1280.18    114.63 o 
   1  12   3       74.59       25.89     29.39 o 
   2  12   3       48.05       49.89     30.37 o 
   3  12   3      127.39       81.95     32.14 o 
   4  12   3       36.92      152.89     27.85 o 
   5  12   3        9.05        7.81     22.12 o 
   6  12   3       32.74        5.91     27.60 o 
   7  12   3      139.97      265.35     52.58 o 
   8  12   3      214.41      220.41     34.25 o 
  -6  13   3        1.46      118.73     51.74 o 
  -5  13   3       18.48       32.64     45.76 o 
  -4  13   3      793.96      806.76     86.96 o 
  -3  13   3       56.01       75.05     47.28 o 
  -2  13   3      159.40      159.53     49.57 o 
  -1  13   3      360.02      428.01     53.12 o 
   0  13   3        4.87       25.09     50.39 o 
   1  13   3      213.09      309.64     43.86 o 
   2  13   3      961.78     1012.98     71.37 o 
   3  13   3       31.92      -29.03     30.21 o 
   4  13   3        9.23       -5.77     22.71 o 
   5  13   3        1.69       34.39     25.40 o 
   6  13   3        6.35       14.63     30.34 o 
   7  13   3      191.87      295.66     90.65 o 
  -4  14   3       23.79       42.10     47.08 o 
  -3  14   3      259.90      189.80     57.18 o 
  -2  14   3       26.28      184.56     57.59 o 
  -1  14   3      658.99      613.49     59.95 o 
   0  14   3       73.59       88.69     36.42 o 
   1  14   3       47.78      146.98     40.27 o 
   2  14   3      271.49      257.76     46.52 o 
   3  14   3       80.82      108.80     39.69 o 
   4  14   3       87.88       84.11     40.05 o 
   5  14   3      894.22      920.72     52.83 o 
   6  14   3       28.36       50.53     68.10 o 
  -3  15   3        5.57      -31.49     43.87 o 
  -2  15   3     1043.75      866.73     96.63 o 
  -1  15   3       46.30       75.15     52.85 o 
   0  15   3        0.59       49.10     36.55 o 
   1  15   3      249.48      139.90     43.37 o 
   2  15   3      135.04      227.41     48.75 o 
   3  15   3      279.21      248.38     53.16 o 
   4  15   3      237.61      214.40     48.53 o 
   0  16   3        7.41       30.24     65.46 o 
   1  16   3      109.94       83.85     44.92 o 
  -3 -15   4        0.28        9.64     38.06 o 
  -2 -15   4        3.28       41.50     41.15 o 
  -1 -15   4      212.81      284.26     52.30 o 
   0 -15   4       76.61      168.87     46.26 o 
   1 -15   4       46.12       41.59     52.30 o 
   2 -15   4      113.11      171.15     59.49 o 
  -5 -14   4       98.02       78.26     28.66 o 
  -4 -14   4       23.11       54.93     28.63 o 
  -3 -14   4       17.51       -3.50     37.93 o 
  -2 -14   4        5.61      -25.64     35.45 o 
  -1 -14   4      828.32      819.01     71.80 o 
   0 -14   4       40.11       90.49     39.60 o 
   1 -14   4      401.87      368.15     68.19 o 
   2 -14   4       15.64       27.25     46.30 o 
   3 -14   4      164.79      171.00     57.39 o 
   4 -14   4       20.42       48.00     49.90 o 
  -6 -13   4       11.06       20.48     22.62 o 
  -5 -13   4      337.85      339.35     36.16 o 
  -4 -13   4      331.79      288.96     33.67 o 
  -3 -13   4       79.62      116.04     32.91 o 
  -2 -13   4      165.07      162.15     41.27 o 
  -1 -13   4       50.78       43.00     58.76 o 
   0 -13   4     1090.03     1159.63     75.85 o 
   1 -13   4      192.04      215.47     58.90 o 
   2 -13   4      315.24      421.71     67.13 o 
   3 -13   4        1.65       44.67     47.41 o 
   4 -13   4        8.08       28.14     44.93 o 
   5 -13   4       46.43        5.35     46.90 o 
  -7 -12   4       67.07       26.70     41.02 o 
  -6 -12   4       61.61      115.99     51.34 o 
  -5 -12   4       92.80       31.44     23.80 o 
  -4 -12   4       12.29       11.64     26.70 o 
  -3 -12   4      413.79      436.78     35.08 o 
  -2 -12   4      175.40      203.50     84.38 o 
  -1 -12   4      100.32       78.64     34.41 o 
   0 -12   4      342.29      331.79     44.80 o 
   1 -12   4       92.62       70.96     32.86 o 
   2 -12   4      303.92      265.40     55.80 o 
   3 -12   4      196.29      250.99     53.39 o 
   4 -12   4      602.20      609.80     74.97 o 
   5 -12   4      238.06      165.44     51.09 o 
   6 -12   4      288.80      424.34     81.12 o 
  -8 -11   4        5.43       29.49     25.15 o 
  -7 -11   4      221.03      192.97     28.45 o 
  -6 -11   4      327.76      280.79     43.05 o 
  -5 -11   4        0.17       24.11     20.95 o 
  -4 -11   4      473.03      479.00     35.63 o 
  -3 -11   4     1286.66     1285.54     51.07 o 
  -2 -11   4      140.90      133.70     62.37 o 
  -1 -11   4        1.78       30.95     26.54 o 
   0 -11   4      877.90      776.11     68.83 o 
   1 -11   4      425.22      391.04     44.03 o 
   2 -11   4     2609.71     2686.66    142.94 o 
   3 -11   4     1592.52     1610.79    104.76 o 
   4 -11   4       23.38       47.70     40.75 o 
   5 -11   4      303.06      452.22     64.42 o 
   6 -11   4      193.45      163.06     60.08 o 
   7 -11   4     1256.64     1612.09    131.65 o 
  -8 -10   4      396.97      343.73     43.56 o 
  -7 -10   4      405.82      381.34     32.65 o 
  -6 -10   4       75.56       81.46     22.35 o 
  -5 -10   4        6.76        3.09     18.31 o 
  -4 -10   4        0.45       51.26     19.44 o 
  -3 -10   4     3415.81     3337.32     91.90 o 
  -2 -10   4       19.88       32.11     16.00 o 
  -1 -10   4     1378.59     1288.29     66.30 o 
   0 -10   4      234.09      189.63     59.52 o 
   1 -10   4     1065.00     1102.48     85.38 o 
   2 -10   4       22.84       -6.68     30.58 o 
   3 -10   4      491.73      661.47     69.13 o 
   4 -10   4     1174.84     1264.02     88.70 o 
   5 -10   4      206.39      215.74     49.08 o 
   6 -10   4      951.77      972.40    103.01 o 
   7 -10   4        8.28       21.06     51.37 o 
   8 -10   4      257.54      160.68     66.79 o 
  -9  -9   4      287.18      317.94     96.54 o 
  -8  -9   4       21.31       31.25     22.31 o 
  -7  -9   4      291.49      280.73     28.52 o 
  -6  -9   4      783.70      852.23     40.71 o 
  -5  -9   4       85.48       43.13     14.69 o 
  -4  -9   4      720.00      683.15     37.07 o 
  -3  -9   4       70.83       76.82     15.97 o 
  -2  -9   4      111.91      198.19     15.94 o 
  -1  -9   4        4.52        4.69     15.40 o 
   0  -9   4     2795.26     2658.55     78.70 o 
   1  -9   4      128.29      149.36     45.70 o 
   2  -9   4      893.73      929.14     70.86 o 
   3  -9   4        1.92       53.78     30.97 o 
   4  -9   4      148.08      172.65     40.08 o 
   5  -9   4      113.51       76.08     38.21 o 
   6  -9   4      437.92      573.78     80.91 o 
   7  -9   4      417.14      411.07     74.40 o 
   8  -9   4       85.61       55.07     54.99 o 
   9  -9   4       66.07        9.57     57.94 o 
  -9  -8   4      295.44      237.14     34.69 o 
  -8  -8   4        1.17      -15.67     15.67 o 
  -7  -8   4      770.87      697.14     33.22 o 
  -6  -8   4       65.46       49.39     16.69 o 
  -5  -8   4       94.26       63.14     16.41 o 
  -4  -8   4      975.03      920.39     35.87 o 
  -3  -8   4     1842.77     1891.81     42.44 o 
  -2  -8   4     2557.86     2519.24     54.64 o 
  -1  -8   4     3526.77     3376.10     76.45 o 
   0  -8   4      344.53      418.23     28.60 o 
   1  -8   4       21.00       10.40     13.07 o 
   2  -8   4     1508.27     1490.26     58.75 o 
   3  -8   4     3807.08     4062.76    179.74 o 
   4  -8   4     2364.07     2218.17    115.93 o 
   5  -8   4      163.92      247.70     42.90 o 
   6  -8   4      162.71      260.16     57.95 o 
   7  -8   4       24.93      -31.04     31.04 o 
   8  -8   4      541.76      512.68     83.21 o 
   9  -8   4        0.45      -31.95     50.97 o 
 -10  -7   4      156.64      114.49     32.99 o 
  -9  -7   4      126.14      133.37     30.56 o 
  -8  -7   4      219.25      211.46     30.12 o 
  -7  -7   4       93.27       98.81     16.44 o 
  -6  -7   4     1922.47     1802.83     50.35 o 
  -5  -7   4      951.15     1096.21     41.62 o 
  -4  -7   4      656.02      644.33     23.06 o 
  -3  -7   4       28.54       46.70      8.77 o 
  -2  -7   4      544.32      552.21     17.15 o 
  -1  -7   4     1355.20     1281.40     29.31 o 
   0  -7   4     1688.04     1692.67     40.09 o 
   1  -7   4     3051.58     2879.66     59.32 o 
   2  -7   4       15.84       44.56      8.98 o 
   3  -7   4     1054.49     1103.46     36.82 o 
   4  -7   4        1.94        8.29     12.59 o 
   5  -7   4     5295.27     6174.01    443.40 o 
   6  -7   4        6.58       12.77     37.09 o 
   7  -7   4     1615.51     1925.51    125.99 o 
   8  -7   4       19.81       27.71     46.99 o 
   9  -7   4       34.03       77.18     52.02 o 
  10  -7   4       91.09      172.60     72.21 o 
 -10  -6   4      127.37      137.86     32.29 o 
  -9  -6   4      458.48      430.98     38.25 o 
  -8  -6   4        1.11       -1.39     21.75 o 
  -7  -6   4      209.79      245.93     31.44 o 
  -6  -6   4        1.60       53.16     20.09 o 
  -5  -6   4      960.88      956.03     32.53 o 
  -4  -6   4      149.66      168.69     10.53 o 
  -3  -6   4     1522.51     1378.76     24.46 o 
  -2  -6   4     1893.62     1714.89     27.02 o 
  -1  -6   4       75.00      102.72     10.12 o 
   0  -6   4     1765.59     1767.60     44.11 o 
   1  -6   4       91.65      126.49     11.36 o 
   2  -6   4     4968.84     5182.74    105.54 o 
   3  -6   4       39.68      131.82     13.55 o 
   4  -6   4     4965.77     4892.69    100.47 o 
   5  -6   4       21.04       42.89     14.79 o 
   6  -6   4     2131.68     1917.47     76.97 o 
   7  -6   4       10.68       30.02     23.60 o 
   8  -6   4     1651.54     1662.71    121.79 o 
   9  -6   4        0.08        1.79     48.07 o 
  10  -6   4      868.72      779.33    103.60 o 
 -10  -5   4       20.42       30.12     27.66 o 
  -9  -5   4      305.28      355.13     35.84 o 
  -8  -5   4      760.38      753.57     44.26 o 
  -7  -5   4       59.03       44.53     20.12 o 
  -6  -5   4     3650.30     3583.82     71.79 o 
  -5  -5   4      274.51      256.66     14.70 o 
  -4  -5   4      843.70      848.08     23.45 o 
  -3  -5   4      113.03      131.25      7.88 o 
  -2  -5   4     2660.65     2794.61     39.80 o 
  -1  -5   4     1549.03     1518.61     26.06 o 
   0  -5   4     1585.47     1638.06     35.57 o 
   1  -5   4     1268.06     1369.87     40.91 o 
   2  -5   4      174.05      178.78      9.95 o 
   3  -5   4      206.06      286.94     37.24 o 
   4  -5   4     7023.15     6763.83    117.69 o 
   5  -5   4     5397.42     5121.09    163.53 o 
   6  -5   4        2.09       84.38     20.97 o 
   7  -5   4     1365.05     1198.25     60.93 o 
   8  -5   4      221.93      291.37     37.17 o 
   9  -5   4      127.95      125.88     44.37 o 
  10  -5   4        0.33       17.85     34.88 o 
 -10  -4   4      104.23      156.13     36.41 o 
  -9  -4   4     2601.41     2580.38    103.00 o 
  -8  -4   4       17.18       16.76     20.27 o 
  -7  -4   4      121.78      101.00     20.65 o 
  -6  -4   4      615.44      663.79     23.04 o 
  -5  -4   4     1318.06     1527.13     67.02 o 
  -4  -4   4     1991.01     1993.88     29.18 o 
  -3  -4   4     7385.99     7270.08     90.97 o 
  -2  -4   4      482.97      574.25     12.39 o 
  -1  -4   4      532.68      578.22     13.31 o 
   0  -4   4     1500.09     1452.66     29.09 o 
   1  -4   4     2559.80     2446.41     53.06 o 
   2  -4   4      790.81      644.32     17.14 o 
   3  -4   4      916.26      829.08     16.68 o 
   4  -4   4       17.19      250.59     13.64 o 
   5  -4   4      158.43      622.27     63.12 o 
   6  -4   4     1043.48      958.01     59.59 o 
   7  -4   4      464.00      658.05    106.85 o 
   9  -4   4        2.88       16.44     28.17 o 
  10  -4   4      186.34      182.83     41.82 o 
 -10  -3   4      117.23      160.52     55.59 o 
  -9  -3   4      638.42      631.46     57.68 o 
  -8  -3   4      642.74      695.28     40.31 o 
  -7  -3   4     1729.81     1588.91     54.51 o 
  -6  -3   4     1660.23     1623.87     45.79 o 
  -5  -3   4       14.59       52.08      7.47 o 
  -4  -3   4      926.45      955.14     16.18 o 
  -3  -3   4      426.72      375.63     10.48 o 
  -2  -3   4       70.61       67.74      4.57 o 
  -1  -3   4     9522.34     8962.61    121.40 o 
   0  -3   4     1718.94     1580.17     27.08 o 
   1  -3   4      114.29      110.70     10.41 o 
   2  -3   4      215.96      291.50     12.71 o 
   3  -3   4     9388.16     9600.33    138.43 o 
   4  -3   4       43.66       35.61      5.54 o 
   5  -3   4     6766.54     6751.33    101.34 o 
   6  -3   4     4198.17     4142.00    127.46 o 
   7  -3   4     3082.66     3015.91    107.71 o 
   8  -3   4       31.41        5.45     24.48 o 
   9  -3   4      889.70      933.59     65.44 o 
  10  -3   4       40.63      182.51     38.31 o 
  11  -3   4      204.55      149.46     42.80 o 
 -11  -2   4      454.97      410.82     57.39 o 
 -10  -2   4      207.69      286.70     88.70 o 
  -9  -2   4       33.90       58.40     31.62 o 
  -8  -2   4      207.09      191.09     37.98 o 
  -7  -2   4       28.36       52.94     23.20 o 
  -6  -2   4      484.65      635.15     75.28 o 
  -5  -2   4     1391.13     1326.99     27.97 o 
  -4  -2   4     5318.11     5074.94     61.86 o 
  -3  -2   4      158.48      147.19      5.82 o 
  -2  -2   4     1170.73      998.92     15.22 o 
  -1  -2   4       72.55       99.56      5.46 o 
   0  -2   4     5674.62     5381.37     73.96 o 
   1  -2   4     4410.13     4488.28     80.49 o 
   2  -2   4    22230.66    21458.39    475.41 o 
   3  -2   4      311.32      385.05     10.88 o 
   4  -2   4     1091.62     2069.20     74.76 o 
   5  -2   4       79.58      128.63      9.41 o 
   6  -2   4     6155.96     5703.15    170.55 o 
   7  -2   4      359.07      309.10     45.14 o 
   8  -2   4     3518.37     3165.57    116.29 o 
   9  -2   4        9.10     1295.96    100.48 o 
  10  -2   4        4.47        2.69     33.00 o 
  11  -2   4       17.04       47.06     37.49 o 
 -11  -1   4        2.85      -40.51     46.81 o 
 -10  -1   4      211.99      239.49     45.81 o 
  -9  -1   4       47.27       45.80     30.70 o 
  -8  -1   4     2338.58     2221.01     92.64 o 
  -7  -1   4     1280.84     1675.03     59.29 o 
  -6  -1   4      498.63      566.10     28.10 o 
  -5  -1   4      707.36      702.81     19.28 o 
  -4  -1   4     3534.41     3992.74    113.81 o 
  -3  -1   4     3281.56     3161.81     43.82 o 
  -2  -1   4     3586.52     3887.06     77.18 o 
  -1  -1   4     8630.60     8587.06    115.59 o 
   0  -1   4      809.44      727.09     15.55 o 
   1  -1   4     4916.09     4862.69     97.55 o 
   2  -1   4     4034.48     4129.75     68.45 o 
   3  -1   4     3229.85     2963.66     56.67 o 
   4  -1   4      633.77      607.83     18.45 o 
   5  -1   4     5725.54     5597.44    104.58 o 
   6  -1   4     1042.00     1079.19     40.86 o 
   7  -1   4      622.81      577.02     43.74 o 
   8  -1   4      551.06     1337.78     96.83 o 
   9  -1   4       58.72       48.27     38.60 o 
  10  -1   4      516.66      421.07     50.95 o 
  11  -1   4      754.20      823.09     86.32 o 
 -11   0   4      594.34      539.18     81.40 o 
 -10   0   4       41.32       39.48     37.19 o 
  -9   0   4      784.08      807.23     98.16 o 
  -8   0   4     1242.01     1228.71     53.79 o 
  -7   0   4     1322.67     1165.85     71.03 o 
  -6   0   4      768.58      794.45     30.63 o 
  -5   0   4     5753.26     5361.93     78.39 o 
  -4   0   4     2434.83     2347.29     39.82 o 
  -3   0   4     1470.97     1579.72     75.94 o 
  -2   0   4      898.94      947.66     17.94 o 
  -1   0   4     2022.65     2112.68     31.01 o 
   0   0   4     1748.19     1986.11     51.63 o 
   1   0   4     4588.67     4479.74     72.65 o 
   2   0   4     1991.63     2031.97     33.39 o 
   3   0   4     1205.31     1236.51     25.46 o 
   4   0   4        0.43       31.34      6.06 o 
   5   0   4      808.63     1006.33     27.50 o 
   6   0   4     2348.64     2250.93     66.78 o 
   7   0   4      201.19      221.77     29.96 o 
   8   0   4     4832.72     3878.77    245.59 o 
   9   0   4      345.78      253.70     38.03 o 
  10   0   4       78.32      599.96     79.35 o 
  11   0   4        1.29       18.83     37.30 o 
 -11   1   4       83.59      112.05     31.71 o 
 -10   1   4       49.50       59.99     35.60 o 
  -9   1   4       50.59       20.69     29.81 o 
  -7   1   4      494.97      569.61     36.40 o 
  -6   1   4     2732.39     3236.57    115.84 o 
  -5   1   4      134.51      150.64      8.59 o 
  -4   1   4      207.68      239.00      9.59 o 
  -3   1   4     4703.90     4889.93    105.65 o 
  -2   1   4    11544.40    11395.73    153.19 o 
  -1   1   4      917.68     1171.71     85.81 o 
   0   1   4     4147.53     3785.39     56.35 o 
   1   1   4     1897.60     1866.20     30.31 o 
   2   1   4       41.73      101.88     11.48 o 
   3   1   4    11778.21    11726.34    147.49 o 
   4   1   4      753.97     1023.40     32.68 o 
   5   1   4     2328.82     2191.70     42.76 o 
   6   1   4      144.50      199.89     20.85 o 
   7   1   4      494.93      434.57     42.99 o 
   8   1   4       40.63       71.65     27.09 o 
   9   1   4      476.07      292.78     56.18 o 
  10   1   4      205.13      200.73     45.66 o 
  11   1   4       15.38       59.40     38.88 o 
 -10   2   4      268.01      253.10     33.51 o 
  -9   2   4        5.88       63.44     24.25 o 
  -8   2   4     1255.27     1062.85     49.68 o 
  -7   2   4      672.24      771.32     52.25 o 
  -6   2   4     7611.43     7208.54    150.13 o 
  -5   2   4     1017.71      924.12     19.47 o 
  -4   2   4     3533.02     3440.07     50.26 o 
  -3   2   4     1907.66     1849.90     28.71 o 
  -2   2   4     4005.60     4117.50     54.07 o 
  -1   2   4      126.69      397.77     25.53 o 
   0   2   4    20538.64    20014.43    284.28 o 
   1   2   4      969.85     1087.80     31.59 o 
   2   2   4     3941.23     3922.18     49.35 o 
   3   2   4      293.38      368.32     13.76 o 
   4   2   4     2238.97     2194.83     31.13 o 
   5   2   4     1415.54     1391.16     24.18 o 
   6   2   4     4757.97     4530.49     97.94 o 
   7   2   4      534.58      624.46     33.21 o 
   8   2   4      392.02      387.04     52.70 o 
   9   2   4      230.89      217.42     37.71 o 
  10   2   4      336.80      168.93     91.90 o 
  11   2   4      237.57      309.86     51.11 o 
 -10   3   4      485.26      415.52     33.13 o 
  -9   3   4      467.67      607.62     31.29 o 
  -8   3   4      769.53      745.32     32.30 o 
  -6   3   4     2278.42     2105.47     52.09 o 
  -5   3   4      274.77      326.63     11.25 o 
  -4   3   4      272.09      378.50     25.25 o 
  -3   3   4    11902.13    11190.27    160.44 o 
  -2   3   4      306.40      354.11     13.04 o 
  -1   3   4    12057.67    11076.43    147.46 o 
   0   3   4     1309.24     1284.57     20.64 o 
   1   3   4     3165.82     3311.20     40.04 o 
   2   3   4      366.81      321.66      7.46 o 
   3   3   4     6818.08     6251.59     82.78 o 
   4   3   4     3394.70     3419.91     46.03 o 
   5   3   4     3534.03     3309.91     45.87 o 
   7   3   4      955.13      969.66     35.74 o 
   8   3   4      335.40      711.13     38.42 o 
   9   3   4     2685.04     2541.82    108.28 o 
  10   3   4      939.51      899.17     69.49 o 
  11   3   4       26.94       46.21     60.13 o 
 -10   4   4       17.86       67.31     48.29 o 
  -9   4   4        1.14        5.79     27.37 o 
  -8   4   4       40.57       40.93     12.75 o 
  -7   4   4     1029.48     1010.72     31.71 o 
  -6   4   4     4766.66     4306.89     79.14 o 
  -5   4   4     5351.31     5648.52     74.58 o 
  -4   4   4     3860.14     3700.01     63.63 o 
  -3   4   4        8.21       40.09     15.67 o 
  -2   4   4      386.83      525.62     12.70 o 
  -1   4   4        1.28       -1.88      3.26 o 
   0   4   4     7030.76     8620.21    226.03 o 
   1   4   4      301.61      331.39      8.94 o 
   2   4   4     3605.90     3368.50     39.98 o 
   3   4   4     2170.62     2253.97     31.55 o 
   4   4   4     1905.19     1939.05     27.88 o 
   5   4   4      185.27      328.63     13.88 o 
   6   4   4     3624.42     3462.99     68.66 o 
   7   4   4      526.53      540.64     23.47 o 
   8   4   4      686.96      705.04     40.88 o 
   9   4   4      133.53      127.29     25.89 o 
  10   4   4      187.75      227.25     63.19 o 
  11   4   4      339.66      359.33     40.33 o 
 -10   5   4      649.90      723.13     63.41 o 
  -9   5   4       98.79       99.40     38.99 o 
  -8   5   4      742.31      800.18     47.49 o 
  -7   5   4      221.61      228.70     27.45 o 
  -6   5   4      281.11      327.73     26.65 o 
  -5   5   4     2828.83     2788.34     51.17 o 
  -4   5   4     3189.75     2979.62     67.57 o 
  -3   5   4     1412.86     1292.89     40.48 o 
  -2   5   4      284.90      302.37     12.48 o 
   0   5   4      186.48      217.28      8.25 o 
   1   5   4     1502.89     1543.53     26.01 o 
   2   5   4      555.45      867.37     29.43 o 
   3   5   4     4675.22     4601.03     56.76 o 
   4   5   4      119.18      181.86     15.15 o 
   5   5   4      137.94      134.17      9.78 o 
   6   5   4      176.38      216.27     15.96 o 
   7   5   4       19.23     1373.46     85.47 o 
   8   5   4      197.39      230.27     61.66 o 
   9   5   4      408.48      468.27     43.39 o 
  10   5   4       10.20       31.26     25.66 o 
  11   5   4      887.62      879.33     55.52 o 
 -10   6   4      217.20      313.87     46.38 o 
  -8   6   4     1760.35     1750.47     81.35 o 
  -7   6   4       28.57       48.67     26.14 o 
  -6   6   4      300.12      310.09     27.71 o 
  -5   6   4        5.20      172.25     17.12 o 
  -3   6   4     2836.48     2657.80     86.58 o 
  -2   6   4     7872.49     7518.61    147.45 o 
  -1   6   4      887.32     1258.86     42.23 o 
   0   6   4     1356.67     1139.75     21.15 o 
   1   6   4       26.43       32.27      5.39 o 
   2   6   4       56.10       66.50      6.25 o 
   3   6   4      477.81      479.05     11.65 o 
   4   6   4     1127.59     1058.04     18.78 o 
   5   6   4      132.15      126.88      9.46 o 
   6   6   4      676.63     1107.57     55.33 o 
   7   6   4       78.81       77.93     17.08 o 
   8   6   4       18.83      129.17     36.05 o 
   9   6   4      317.03      462.89     44.25 o 
  10   6   4       26.35       15.64     25.42 o 
  -9   7   4      442.45      475.39     81.18 o 
  -8   7   4       50.30       47.93     28.80 o 
  -7   7   4        2.04      -21.87     21.87 o 
  -6   7   4       16.80       29.31     13.91 o 
  -5   7   4     7491.41     7892.09    168.57 o 
  -4   7   4       35.06       45.43     13.01 o 
  -3   7   4     8187.37     7572.96    214.75 o 
  -1   7   4       30.65       45.80      8.13 o 
   0   7   4        4.19       16.84     11.10 o 
   1   7   4     6062.14     5820.54     83.76 o 
   2   7   4      994.29      921.03     19.32 o 
   3   7   4     2577.98     2511.68     36.85 o 
   4   7   4      220.92      258.00     13.65 o 
   5   7   4      221.29      376.27     23.21 o 
   6   7   4      263.00      427.45     42.13 o 
   7   7   4     1220.67     1203.69     40.07 o 
   8   7   4      384.93      385.07     29.02 o 
   9   7   4        6.29        7.45     24.21 o 
  10   7   4       28.22       31.49     28.61 o 
  -9   8   4      109.30       48.42     37.65 o 
  -8   8   4      786.61      860.38    107.86 o 
  -7   8   4      168.82      279.73     37.28 o 
  -6   8   4     1639.35     1637.36     45.47 o 
  -5   8   4       45.42       73.26     16.57 o 
  -4   8   4        2.47       77.46     33.04 o 
  -3   8   4      396.54      541.65     37.18 o 
  -2   8   4     1502.44     1510.24     52.11 o 
  -1   8   4     1076.29      983.17     27.52 o 
   0   8   4     6343.41     6215.56    104.81 o 
   1   8   4     1570.99     1456.09     35.75 o 
   2   8   4      264.23      302.98     15.05 o 
   3   8   4      440.06      529.52     20.05 o 
   4   8   4     3117.58     3405.56     67.67 o 
   5   8   4      567.73     1040.98     33.49 o 
   6   8   4     1064.69      976.33     36.21 o 
   7   8   4       50.61       79.46     17.83 o 
   8   8   4       33.59       38.46     17.85 o 
   9   8   4      174.20      244.67     33.04 o 
  10   8   4      467.03      865.45     54.46 o 
  -8   9   4       17.98       -4.44     27.64 o 
  -7   9   4       62.32       75.49     37.49 o 
  -6   9   4       15.21      119.06     20.32 o 
  -5   9   4      165.31      158.72     21.24 o 
  -4   9   4      252.78      207.16     28.94 o 
  -3   9   4     2128.90     2069.71    216.76 o 
  -2   9   4      389.41      472.10     36.61 o 
   0   9   4        9.43      126.51     18.44 o 
   1   9   4      557.85      535.52     35.07 o 
   2   9   4       21.35      118.52     15.71 o 
   3   9   4     1660.45     1575.68     36.92 o 
   4   9   4       85.01      229.27     18.16 o 
   5   9   4      152.63      145.61     16.37 o 
   6   9   4      396.86      390.77     32.39 o 
   7   9   4      275.54      378.48     44.54 o 
   8   9   4      219.68      211.81     24.33 o 
   9   9   4      325.78      474.44     30.97 o 
  -6  10   4        8.38       63.31     20.03 o 
  -5  10   4        2.55       30.49     19.62 o 
  -4  10   4     1620.08     1343.12     64.19 o 
  -3  10   4       93.14      100.53     25.28 o 
  -2  10   4      931.32     1374.02     79.78 o 
  -1  10   4       22.48       25.29     26.76 o 
   0  10   4      166.61      155.97     20.96 o 
   1  10   4        3.83       14.87     24.12 o 
   2  10   4       32.07       54.27     18.92 o 
   4  10   4      221.73      395.90     32.23 o 
   5  10   4      473.46      464.10     29.36 o 
   6  10   4      136.71     1831.88    109.93 o 
   7  10   4       44.76       28.36     18.64 o 
   8  10   4       94.62      115.74     22.92 o 
   9  10   4      124.82      156.06     24.90 o 
  -6  11   4        4.18      -17.49     27.62 o 
  -5  11   4     2078.66     2397.97     94.39 o 
  -4  11   4       13.39        7.66     34.05 o 
  -3  11   4        4.54        3.64     33.58 o 
  -2  11   4       97.55       69.38     35.00 o 
  -1  11   4      663.93      678.47     40.01 o 
   0  11   4     1859.75     2368.99     96.22 o 
   1  11   4     1936.21     1872.41     64.93 o 
   2  11   4       86.81       65.95     21.49 o 
   3  11   4      232.45      338.98     31.56 o 
   4  11   4      636.38      627.54     37.27 o 
   5  11   4      301.71      321.06     31.26 o 
   6  11   4      188.57      243.53     30.33 o 
   7  11   4        5.26       -0.68     22.01 o 
   8  11   4      173.60      196.57     25.87 o 
  -6  12   4       65.65      168.02     37.37 o 
  -5  12   4       33.11       10.21     28.77 o 
  -4  12   4      445.10      512.72     67.77 o 
  -3  12   4      206.70      207.34     49.43 o 
  -2  12   4     2918.63     2846.25    152.13 o 
   0  12   4        4.59       17.98     27.61 o 
   1  12   4      183.35      129.28     34.75 o 
   2  12   4      468.50      459.73     99.37 o 
   3  12   4      723.66      668.95    149.26 o 
   4  12   4     1039.03      920.12     40.68 o 
   5  12   4        7.15      -18.31     18.31 o 
   6  12   4        2.45      -18.58     22.75 o 
   7  12   4       54.62       29.45     25.18 o 
   8  12   4       64.62      109.05     29.84 o 
  -5  13   4      528.50      559.53     71.21 o 
  -4  13   4       22.41       88.98     49.55 o 
  -3  13   4      235.36      307.94     59.96 o 
  -2  13   4       65.78       35.23     44.58 o 
  -1  13   4      275.34      263.26     97.56 o 
   0  13   4      137.92      171.89     37.32 o 
   1  13   4      992.10     1028.41     70.42 o 
   2  13   4      984.03      853.97     70.21 o 
   3  13   4      691.25      676.93     79.72 o 
   4  13   4       21.08       28.33     23.80 o 
   5  13   4      221.70      229.41     38.76 o 
   6  13   4      903.98      809.15     63.84 o 
   7  13   4      398.65      606.38     53.83 o 
  -3  14   4       59.87       -6.02     43.28 o 
  -2  14   4       88.16      153.54     54.55 o 
  -1  14   4       76.58       62.11     36.48 o 
   0  14   4       95.62       97.29     42.37 o 
   1  14   4      414.81      453.16     53.36 o 
   2  14   4      249.90      207.61     44.36 o 
   3  14   4      238.14      211.29     72.86 o 
   4  14   4        1.91      -14.22     36.94 o 
   5  14   4       20.11        1.76     26.72 o 
   6  14   4      266.14      338.84     46.89 o 
  -3  15   4       96.38        8.55     49.16 o 
  -2  15   4      165.90      179.48     58.02 o 
  -1  15   4       81.59      125.61     58.12 o 
   0  15   4       43.44      119.70     41.93 o 
   1  15   4       25.65       75.70     41.54 o 
   2  15   4        2.45       22.49     39.10 o 
   3  15   4        0.82       60.08     41.28 o 
   4  15   4        6.40      -32.62     39.65 o 
  -2 -15   5      245.30      244.02     51.71 o 
  -1 -15   5       14.50       16.47     40.08 o 
   0 -15   5       60.25       -4.97     50.97 o 
   1 -15   5      102.79       87.13     56.59 o 
   2 -15   5      260.75      205.43     63.04 o 
  -4 -14   5       77.84       94.34     42.68 o 
  -3 -14   5      275.42      322.67     43.95 o 
  -2 -14   5       13.49       29.03     37.36 o 
  -1 -14   5        0.08       22.33     37.66 o 
   0 -14   5      151.09      139.89     44.24 o 
   1 -14   5      783.08      634.95     81.31 o 
   2 -14   5       23.65       46.10     48.36 o 
   3 -14   5      987.97      995.98    102.31 o 
   4 -14   5       27.77       61.42     51.33 o 
  -6 -13   5        3.29        4.22     29.92 o 
  -5 -13   5        4.10      -18.86     24.09 o 
  -4 -13   5       15.96       24.34     25.16 o 
  -3 -13   5      245.19      243.56     31.57 o 
  -2 -13   5      309.08      267.85     81.05 o 
  -1 -13   5       32.69       -0.56     33.32 o 
   0 -13   5      741.74      618.85     59.79 o 
   1 -13   5      451.08      419.81    103.57 o 
   2 -13   5      138.23       84.36     44.27 o 
   3 -13   5       28.05       24.02     43.14 o 
   4 -13   5      657.88      601.58     80.94 o 
   5 -13   5       16.52        5.91     45.51 o 
  -7 -12   5        1.32       39.75     32.70 o 
  -6 -12   5      228.47      159.77     47.36 o 
  -5 -12   5        3.93       32.11     24.27 o 
  -4 -12   5     1170.62     1200.63     53.18 o 
  -3 -12   5      286.59      292.58     48.99 o 
  -2 -12   5       85.95       68.61     32.25 o 
  -1 -12   5       11.31        3.80     28.46 o 
   0 -12   5      193.61      229.60     40.84 o 
   1 -12   5       35.74       19.45     30.56 o 
   2 -12   5        6.78      -12.47     38.58 o 
   3 -12   5      161.79      123.83     47.84 o 
   4 -12   5       35.82       91.65     44.90 o 
   5 -12   5      334.51      281.77     60.94 o 
   6 -12   5      219.26      249.61     71.30 o 
  -7 -11   5      794.16      847.48     45.82 o 
  -6 -11   5        1.78       29.61     27.27 o 
  -5 -11   5      311.09      299.36     34.02 o 
  -4 -11   5      365.24      349.46     31.57 o 
  -3 -11   5        4.04       33.94     20.39 o 
  -2 -11   5      582.24      633.15     37.51 o 
  -1 -11   5     1074.30      968.28    108.09 o 
   0 -11   5        7.59      -21.76     22.37 o 
   1 -11   5      124.32       86.01     35.74 o 
   2 -11   5      911.59      965.77     81.60 o 
   3 -11   5      425.55      416.62     61.26 o 
   4 -11   5      302.47      283.05     53.84 o 
   5 -11   5       60.12      115.60     45.66 o 
   6 -11   5       35.54       19.00     51.10 o 
   7 -11   5       12.69        6.10     49.93 o 
  -8 -10   5       34.47       47.78     24.70 o 
  -7 -10   5       94.98       75.58     24.62 o 
  -6 -10   5       16.64       37.70     21.45 o 
  -5 -10   5      656.03      674.31     32.83 o 
  -4 -10   5      137.10       96.51     28.33 o 
  -3 -10   5       38.15       39.48     23.64 o 
  -2 -10   5      744.74      702.65     36.83 o 
  -1 -10   5     1193.82     1061.05     59.30 o 
   0 -10   5      322.57      331.83     38.20 o 
   1 -10   5     2896.85     2623.74    101.31 o 
   2 -10   5      496.49      519.04     61.26 o 
   3 -10   5       23.53      -15.30     32.03 o 
   4 -10   5       14.19      -30.50     30.50 o 
   5 -10   5     1442.70     1567.76    102.85 o 
   6 -10   5      127.76      194.87     60.67 o 
   7 -10   5       84.60      102.41     55.26 o 
   8 -10   5       51.63       50.61     60.03 o 
  -9  -9   5      142.10      122.95     62.48 o 
  -8  -9   5      430.50      419.69     49.83 o 
  -7  -9   5      217.33      202.35     26.48 o 
  -6  -9   5      555.70      534.25     34.82 o 
  -5  -9   5       34.06       21.43     14.88 o 
  -4  -9   5      288.90      327.60     22.32 o 
  -3  -9   5       47.33       31.47     17.23 o 
  -2  -9   5     4865.99     4728.25     93.05 o 
  -1  -9   5      887.28      934.49     56.07 o 
   0  -9   5     1196.41     1183.13     59.38 o 
   1  -9   5        0.03       64.64     30.05 o 
   2  -9   5     1027.87     1038.63     74.94 o 
   3  -9   5      156.28      133.70     37.55 o 
   4  -9   5     4720.93     4614.58    205.71 o 
   5  -9   5      301.71      311.40     50.14 o 
   6  -9   5      410.98      541.85     76.09 o 
   7  -9   5        8.45      -24.32     40.57 o 
   8  -9   5      328.06      465.27     81.55 o 
  -9  -8   5       70.62       67.49     28.27 o 
  -8  -8   5       20.41       25.27     24.98 o 
  -7  -8   5       28.36        4.81     16.79 o 
  -6  -8   5     1304.25     1240.89     42.01 o 
  -5  -8   5      805.15      792.86     32.32 o 
  -4  -8   5      402.27      402.53     26.02 o 
  -3  -8   5      581.25      583.63     39.80 o 
  -2  -8   5      585.48      588.84     29.61 o 
  -1  -8   5      890.67      870.70     30.37 o 
   0  -8   5       44.52       54.25     15.35 o 
   1  -8   5     2313.70     2172.24     66.25 o 
   2  -8   5      593.76      546.36     37.06 o 
   3  -8   5      332.48      418.36     49.47 o 
   4  -8   5     3000.43     2971.62    142.27 o 
   5  -8   5      446.65      460.93     53.66 o 
   6  -8   5        4.72      129.48     46.78 o 
   7  -8   5     1315.11     1294.79    103.62 o 
   8  -8   5      356.56      515.13     80.41 o 
   9  -8   5       21.08        2.58     55.40 o 
  -9  -7   5      963.55     1006.11     56.34 o 
  -8  -7   5      146.92      132.84     28.40 o 
  -7  -7   5      551.39      592.60     42.36 o 
  -6  -7   5       63.15       46.12     15.72 o 
  -5  -7   5       89.93      190.00     16.39 o 
  -4  -7   5       91.82      117.78     14.28 o 
  -3  -7   5     2008.18     2163.00     40.21 o 
  -2  -7   5       44.40       30.85      9.55 o 
  -1  -7   5      352.90      369.23     19.16 o 
   0  -7   5        2.91       18.26      9.52 o 
   1  -7   5      663.68      696.23     23.29 o 
   2  -7   5     1771.50     1704.18     92.47 o 
   3  -7   5        0.57       14.08     10.02 o 
   4  -7   5      627.44      590.61     54.98 o 
   5  -7   5        1.34       -0.02      6.96 o 
   6  -7   5      100.73       80.03     39.39 o 
   7  -7   5       28.93       -9.05     36.47 o 
   8  -7   5       11.56       32.26     45.42 o 
   9  -7   5      309.14      266.94     69.26 o 
 -10  -6   5      396.95      347.78     39.33 o 
  -9  -6   5       17.88      -17.45     24.90 o 
  -8  -6   5        9.54        7.03     22.82 o 
  -7  -6   5      999.79     1011.68     35.70 o 
  -6  -6   5      247.43      168.26     17.76 o 
  -5  -6   5      410.36      466.70     23.86 o 
  -4  -6   5      818.24      758.26     19.74 o 
  -3  -6   5     1026.69      953.75     19.69 o 
  -2  -6   5      538.92      537.05     13.93 o 
  -1  -6   5    10534.53    10108.69    138.61 o 
   0  -6   5       91.05      122.02     13.05 o 
   1  -6   5     3066.17     3475.09     68.81 o 
   2  -6   5       71.08       68.61      9.79 o 
   3  -6   5      296.24      442.84     18.27 o 
   4  -6   5      415.13      617.55     44.64 o 
   5  -6   5     4115.45     3882.07    125.27 o 
   6  -6   5      128.30       35.52     26.29 o 
   7  -6   5      161.09      148.65     48.71 o 
   8  -6   5       30.77       69.99     48.55 o 
   9  -6   5       22.20       53.62     50.78 o 
  10  -6   5       50.21       71.08     61.95 o 
 -10  -5   5      531.60      551.28     44.87 o 
  -9  -5   5        8.18        9.21     24.92 o 
  -8  -5   5     1366.77     1289.34     54.93 o 
  -7  -5   5      143.63      138.66     22.94 o 
  -6  -5   5       98.99       92.07     13.24 o 
  -5  -5   5      216.78      256.52     14.83 o 
  -4  -5   5     6193.54     5813.48     76.24 o 
  -3  -5   5      200.38      220.71      9.85 o 
  -2  -5   5     5536.85     5359.89     69.00 o 
  -1  -5   5      266.68      290.88     10.88 o 
   0  -5   5     3021.06     3166.07     51.64 o 
   1  -5   5      214.93      290.25     15.24 o 
   2  -5   5     8499.33     7896.31    156.44 o 
   3  -5   5     1851.35     1663.18     35.16 o 
   4  -5   5     2065.64     1987.68     36.87 o 
   5  -5   5      396.33      391.83     22.27 o 
   7  -5   5      929.82      916.51     56.47 o 
   8  -5   5      830.30      987.96    116.36 o 
   9  -5   5      825.30      878.05     65.00 o 
  10  -5   5      175.41      162.74     63.67 o 
 -10  -4   5       12.14        8.05     26.99 o 
  -9  -4   5      300.96      267.99     32.86 o 
  -8  -4   5      523.69      526.01     48.51 o 
  -7  -4   5     1601.43     1510.97     60.71 o 
  -6  -4   5      835.80      801.14     24.74 o 
  -5  -4   5     4826.59     4632.10     72.72 o 
  -4  -4   5       95.39      122.15      8.07 o 
  -3  -4   5       32.59       39.70      5.77 o 
  -2  -4   5      317.35      414.28     26.92 o 
  -1  -4   5     6248.80     5790.01     81.42 o 
   0  -4   5      341.27      469.33     14.08 o 
   1  -4   5    12870.82    12437.49    216.95 o 
   2  -4   5     2165.41     2172.74     39.20 o 
   3  -4   5      431.73      632.92     23.25 o 
   4  -4   5     1075.84     1101.25     25.95 o 
   5  -4   5     1880.51     2777.45    115.75 o 
   6  -4   5     2684.18     2617.55     93.49 o 
   8  -4   5       10.90      129.75     30.61 o 
   9  -4   5      468.41      413.80     48.25 o 
  10  -4   5      644.33      625.29     60.15 o 
 -10  -3   5      591.01      664.60     64.35 o 
  -9  -3   5      438.62      442.52     50.46 o 
  -8  -3   5      462.22      494.73     35.45 o 
  -7  -3   5       13.33      205.69     23.85 o 
  -6  -3   5       97.78       98.48     17.53 o 
  -5  -3   5      867.65      899.00     23.32 o 
  -4  -3   5     2412.39     2287.73     30.59 o 
  -3  -3   5     1221.24     1239.19     19.77 o 
  -2  -3   5     1836.73     1714.73     25.53 o 
  -1  -3   5      243.69      222.51      9.43 o 
   0  -3   5     1121.95     1200.87     19.37 o 
   1  -3   5     2193.85     2448.90     47.93 o 
   2  -3   5     8898.39     8707.94    169.92 o 
   3  -3   5      493.11      507.74     21.57 o 
   4  -3   5     2069.29     2032.74     35.25 o 
   5  -3   5      856.51      803.23     23.77 o 
   6  -3   5     1355.95     1207.96     43.93 o 
   7  -3   5      369.82      355.80     86.05 o 
   9  -3   5      850.02      855.84     62.38 o 
  10  -3   5      300.25      367.81     48.63 o 
  11  -3   5      281.83      317.14     51.05 o 
 -10  -2   5      285.36      286.54     47.17 o 
  -9  -2   5      904.32      838.37    156.20 o 
  -8  -2   5      183.48      123.77     31.32 o 
  -7  -2   5      938.02      920.15     56.89 o 
  -6  -2   5     1611.48     1552.43     39.77 o 
  -5  -2   5       60.64       75.29      9.49 o 
  -4  -2   5     1383.72     1253.67     21.57 o 
  -3  -2   5     2956.96     2787.10     34.49 o 
  -2  -2   5       33.11       33.34      3.88 o 
  -1  -2   5     7431.27     8342.64    121.94 o 
   0  -2   5      186.39      208.69      7.01 o 
   1  -2   5       21.49      527.17     29.45 o 
   2  -2   5     1394.82     1635.61     37.65 o 
   3  -2   5      262.69      294.50     11.35 o 
   5  -2   5     1657.06     1525.44     36.33 o 
   6  -2   5     2466.51     2333.93     68.63 o 
   7  -2   5       43.81       33.81     21.58 o 
   8  -2   5       59.70       57.06     26.01 o 
   9  -2   5       45.35       48.92     63.32 o 
  10  -2   5      406.94      420.23     51.72 o 
  11  -2   5       10.41       17.41     86.86 o 
 -10  -1   5      246.40      372.97     50.10 o 
  -9  -1   5      180.45      253.76     40.83 o 
  -8  -1   5      597.67      563.54     77.09 o 
  -7  -1   5        3.26        2.14     15.86 o 
  -6  -1   5     3579.51     3426.32     81.04 o 
  -5  -1   5       10.35       14.69      7.24 o 
  -4  -1   5     8604.05     8255.61    108.74 o 
  -3  -1   5      923.68      817.16     13.68 o 
  -2  -1   5     1649.11     1943.53     29.01 o 
  -1  -1   5      311.96      317.20      7.33 o 
   0  -1   5     7635.97     7221.61     94.56 o 
   1  -1   5    11289.85    11270.28    159.76 o 
   2  -1   5     7978.67     7748.37    113.42 o 
   3  -1   5     7092.59     7851.14    139.91 o 
   4  -1   5        2.14        1.59      6.05 o 
   5  -1   5      448.19      541.51     27.06 o 
   6  -1   5      174.42      181.81     19.66 o 
   7  -1   5      764.41      717.39     48.47 o 
   8  -1   5      605.61     1049.68     73.54 o 
   9  -1   5      490.55      449.61     71.73 o 
  10  -1   5      399.84      376.24     48.84 o 
  11  -1   5      104.56      213.51    109.86 o 
 -10   0   5       15.38       35.61     47.19 o 
  -9   0   5     1859.01     1814.78     90.74 o 
  -8   0   5       98.30      131.32     46.33 o 
  -7   0   5     5982.82     5340.80    138.63 o 
  -6   0   5       12.01       38.59     12.39 o 
  -5   0   5     2188.21     2314.38     42.19 o 
  -4   0   5     1954.35     2342.46     37.91 o 
  -3   0   5     5939.53     5747.26     87.20 o 
  -2   0   5     4660.84     4414.13     58.98 o 
  -1   0   5    12630.54    12256.04    145.91 o 
   0   0   5      629.52      676.78     13.80 o 
   1   0   5        4.18       -2.11      2.11 o 
   2   0   5       73.06      116.60      5.64 o 
   3   0   5     8325.84     7909.22    116.63 o 
   4   0   5     8505.54     8108.86    133.28 o 
   5   0   5     1002.87      948.36     23.69 o 
   6   0   5      345.79      316.20     23.76 o 
   7   0   5     1591.07     1445.22     67.07 o 
   8   0   5       85.46      116.27     29.10 o 
   9   0   5     1682.66     1420.01     75.87 o 
  10   0   5      782.13      887.53     93.84 o 
  11   0   5       29.26       44.25     38.05 o 
 -10   1   5      741.70      668.56     49.07 o 
  -9   1   5      219.80      282.37     34.01 o 
  -8   1   5       94.76       53.20     21.63 o 
  -7   1   5        5.68       40.21     17.93 o 
  -6   1   5      452.63      553.08     26.13 o 
  -5   1   5        6.03       24.14      6.31 o 
  -4   1   5     4049.18     3732.48     55.53 o 
  -3   1   5       92.13       94.58      5.44 o 
  -2   1   5      904.40      850.57     16.56 o 
  -1   1   5     4929.25     4871.90     97.75 o 
   0   1   5     7422.22     7191.62     91.04 o 
   1   1   5     3270.92     3165.93     45.38 o 
   2   1   5     6906.25     6770.68     86.73 o 
   3   1   5     7084.99     6650.42     86.07 o 
   4   1   5        7.64       22.60      4.32 o 
   5   1   5       53.69       59.24      8.45 o 
   6   1   5     3203.07     3076.02     72.95 o 
   7   1   5     3619.53     3770.28    104.84 o 
   8   1   5      160.22      150.99     31.99 o 
   9   1   5      203.90      147.63     34.22 o 
  10   1   5      101.23      121.82     37.45 o 
  11   1   5      162.05      183.99     61.43 o 
 -10   2   5      117.85       70.61     26.22 o 
  -9   2   5       19.24       32.20     19.32 o 
  -8   2   5      151.96      139.28     19.13 o 
  -7   2   5     2959.11     2716.55     66.69 o 
  -6   2   5      308.81      352.07     20.32 o 
  -5   2   5        0.93       55.71      6.40 o 
  -3   2   5     2349.10     2685.63     40.10 o 
  -2   2   5     8635.27     9202.21    117.53 o 
  -1   2   5     9801.36     9642.36    139.98 o 
   0   2   5     5342.25     5235.77     64.61 o 
   1   2   5       24.67       21.00      2.97 o 
   2   2   5      888.91      892.03     14.74 o 
   3   2   5     3725.44     3857.48     49.82 o 
   4   2   5     3979.00     4105.15     53.56 o 
   5   2   5     2598.70     2495.59     43.03 o 
   6   2   5     1665.17     1835.41     48.69 o 
   7   2   5      336.33      333.99     22.68 o 
   8   2   5      980.86     1023.44     48.11 o 
   9   2   5      671.29      946.71     72.29 o 
  10   2   5     1072.12      917.69     69.04 o 
  11   2   5       24.89      125.83     41.95 o 
 -10   3   5       23.60       37.39     34.38 o 
  -9   3   5       12.51       -6.66     17.10 o 
  -8   3   5      600.87      623.84     39.50 o 
  -7   3   5      119.79      125.74     21.86 o 
  -6   3   5     3076.90     2848.74     66.25 o 
  -5   3   5       19.94        2.75      5.83 o 
  -4   3   5     1836.45     1798.00     35.04 o 
  -3   3   5       85.54      108.00      6.71 o 
  -2   3   5     2862.89     4168.42    134.81 o 
  -1   3   5     1253.87     1181.64     19.80 o 
   0   3   5     2375.99     2332.19     32.58 o 
   1   3   5     4683.93     4733.16     63.03 o 
   2   3   5     1965.06     2032.75     24.66 o 
   3   3   5      212.00      354.68     25.96 o 
   4   3   5       11.23       18.22      5.08 o 
   5   3   5      328.69      393.00     14.17 o 
   6   3   5       30.86       12.28      8.40 o 
   7   3   5      739.92      671.43     31.07 o 
   8   3   5      156.99      110.65     21.74 o 
   9   3   5      144.48      139.72     24.91 o 
  10   3   5      214.38      196.86     30.73 o 
  11   3   5      134.97      218.60     46.53 o 
 -10   4   5       89.49       95.78     36.67 o 
  -9   4   5     1827.42     1746.80     84.78 o 
  -8   4   5        2.91        5.22     13.05 o 
  -7   4   5      185.53      203.74     18.66 o 
  -6   4   5      416.63      517.08     18.39 o 
  -5   4   5       31.55       37.05      5.81 o 
  -4   4   5     2664.58     2519.28     38.07 o 
  -3   4   5     5278.74     5138.73     77.17 o 
  -2   4   5       95.55      208.10     13.17 o 
  -1   4   5      895.03      819.20     14.42 o 
   0   4   5      639.48      865.89     28.77 o 
   1   4   5     1039.26      788.48     14.89 o 
   2   4   5     1611.36     1693.28     24.83 o 
   3   4   5     1513.16     1390.32     19.33 o 
   4   4   5      841.27      784.03     14.64 o 
   5   4   5      451.07      758.55     17.88 o 
   6   4   5       18.37       17.05      9.71 o 
   7   4   5      644.97      795.35     55.03 o 
   8   4   5     1176.63     1154.22     49.21 o 
   9   4   5       89.52      111.78     24.78 o 
  10   4   5      330.98      396.93     37.46 o 
  11   4   5       11.04       16.05     27.77 o 
 -10   5   5      760.20      791.93     66.75 o 
  -9   5   5       11.80       19.31     34.49 o 
  -8   5   5       81.03      103.56     30.76 o 
  -7   5   5       60.12       81.47     26.15 o 
  -6   5   5     4948.66     4934.89    108.59 o 
  -5   5   5      732.18      654.92     19.94 o 
  -4   5   5      850.69      836.73     21.11 o 
  -3   5   5       58.28      115.64     11.12 o 
  -2   5   5     2545.92     2444.83     42.58 o 
  -1   5   5     6711.82     6708.02     99.06 o 
   0   5   5    16616.40    16418.31    207.57 o 
   1   5   5     6174.17     5656.37     75.63 o 
   2   5   5      166.86      150.76      6.15 o 
   3   5   5      805.41      837.08     14.91 o 
   4   5   5     1603.28     2083.76     51.91 o 
   5   5   5     4750.67     4627.14     70.78 o 
   6   5   5     1518.10     1329.17     35.61 o 
   7   5   5     1214.74     1177.21     50.97 o 
   8   5   5       18.56       49.28     21.54 o 
   9   5   5      461.91      506.23     38.46 o 
  10   5   5      471.61      447.11     40.33 o 
  11   5   5      835.56      808.67     53.62 o 
  -9   6   5       34.33       48.83     31.43 o 
  -8   6   5      190.79      241.74     37.97 o 
  -7   6   5      480.48      509.25     45.91 o 
  -6   6   5      328.47      352.66     26.65 o 
  -5   6   5     1095.43     1082.13     40.16 o 
  -4   6   5     1796.54     1665.26     45.58 o 
  -3   6   5     3381.04     3036.57     58.87 o 
  -2   6   5     3259.67     3130.61     67.43 o 
  -1   6   5     1251.64     1170.23     20.75 o 
   0   6   5      232.74      232.30      8.17 o 
   1   6   5      185.30      201.65      9.34 o 
   2   6   5     3697.20     3603.94     51.27 o 
   3   6   5     3485.59     3278.73     42.95 o 
   4   6   5     4026.92     4208.40     54.15 o 
   5   6   5     1013.81      940.56     19.76 o 
   6   6   5      677.67      768.28     63.32 o 
   7   6   5       53.87       44.31     15.11 o 
   8   6   5     1444.24     1368.06     42.38 o 
   9   6   5       30.44      128.96     30.00 o 
  10   6   5     1040.52      951.90     55.47 o 
  -9   7   5        0.16       20.12     30.92 o 
  -8   7   5       97.93      101.67     32.73 o 
  -7   7   5       55.17       20.72     25.17 o 
  -6   7   5      334.93      463.20     39.79 o 
  -5   7   5      168.33      133.22     17.52 o 
  -4   7   5     1272.31     1112.33     36.50 o 
  -3   7   5      114.45      176.41     15.21 o 
  -2   7   5      334.86      303.26     16.87 o 
  -1   7   5      925.85      970.37     22.86 o 
   0   7   5     2465.93     2433.09     39.74 o 
   1   7   5     2077.71     2014.49     34.32 o 
   2   7   5     3236.14     3410.07     49.74 o 
   3   7   5      197.76      225.87     11.71 o 
   4   7   5      281.72      271.26     13.15 o 
   5   7   5     2695.29     3001.48     61.31 o 
   6   7   5       99.87       63.85     15.57 o 
   7   7   5     1223.37     1230.92     40.94 o 
   8   7   5       69.53      278.95     22.74 o 
   9   7   5        3.34       -5.60     21.71 o 
  10   7   5       78.57       71.62     29.60 o 
  -9   8   5      236.69      158.43     38.84 o 
  -8   8   5        5.53      102.42     33.06 o 
  -7   8   5      266.38      311.86     40.21 o 
  -6   8   5      148.97      124.06     20.18 o 
  -5   8   5     1078.73     1176.87     40.75 o 
  -4   8   5       45.07      166.86     18.76 o 
  -2   8   5      134.02      188.26     13.24 o 
  -1   8   5       51.86       59.63     10.00 o 
   0   8   5     2419.49     2873.30     59.39 o 
   1   8   5      500.37      540.17     20.85 o 
   2   8   5     1956.72     2306.29     47.56 o 
   3   8   5      632.45      646.36     20.94 o 
   4   8   5      209.02      208.97     13.18 o 
   5   8   5       88.34      122.95     15.34 o 
   6   8   5       51.74       51.83     16.05 o 
   7   8   5       57.69       68.04     17.88 o 
   8   8   5      722.23      779.65     36.33 o 
   9   8   5      126.33      136.19     29.70 o 
  10   8   5        5.85       32.88     28.36 o 
  -8   9   5      201.21      196.50     38.32 o 
  -7   9   5      414.03      451.05    102.35 o 
  -6   9   5      705.16      701.28     38.92 o 
  -5   9   5       74.17       38.27     20.81 o 
  -4   9   5      515.43      498.10     33.01 o 
  -3   9   5     5118.93     4429.30    139.48 o 
  -2   9   5     1063.91     1066.68     58.53 o 
  -1   9   5     5119.96     5771.45    143.07 o 
   0   9   5      181.56      194.13     17.68 o 
   1   9   5        9.04       -2.30     11.37 o 
   2   9   5       11.75        1.04     12.24 o 
   3   9   5     2305.49     2257.73     47.09 o 
   4   9   5      202.43      229.53     24.33 o 
   5   9   5      777.74      753.04     46.73 o 
   6   9   5       51.46      347.01     70.45 o 
   7   9   5        2.28       12.66     17.46 o 
   8   9   5      241.55      249.96     25.40 o 
   9   9   5      270.01      455.66     30.44 o 
  -8  10   5       13.87      -24.16     41.59 o 
  -7  10   5       41.44       35.30     30.32 o 
  -6  10   5      214.00      249.16     26.19 o 
  -5  10   5     1095.51     1117.10     52.23 o 
  -4  10   5      700.20     1029.22    120.23 o 
  -3  10   5     2403.44     2444.94     91.58 o 
  -1  10   5       45.62       55.32     21.27 o 
   0  10   5     1214.29     1115.76     46.52 o 
   1  10   5     1629.34     1621.58     57.09 o 
   2  10   5     7099.86     6768.28    167.93 o 
   3  10   5     1425.66     1517.37     46.42 o 
   4  10   5      172.97      149.84     19.74 o 
   5  10   5       38.54       25.99     16.60 o 
   6  10   5      882.04     1232.20     42.27 o 
   7  10   5       14.25       35.33     19.21 o 
   8  10   5      624.63      647.50     36.02 o 
   9  10   5        1.24       -4.40     20.86 o 
  -6  11   5       36.41       44.02     31.46 o 
  -5  11   5      127.87      188.16     34.70 o 
  -4  11   5      295.80      343.64     53.54 o 
  -3  11   5      345.92      358.16     50.51 o 
  -2  11   5      272.67      281.14     34.64 o 
  -1  11   5     3692.90     3602.28    101.15 o 
   0  11   5      602.96      787.36     43.49 o 
   1  11   5     1154.81     1391.39     55.60 o 
   2  11   5      201.34      199.88     25.98 o 
   3  11   5      623.66      682.97     42.18 o 
   4  11   5      337.68      342.27     26.77 o 
   5  11   5     1752.03     1884.02     56.84 o 
   6  11   5       44.56      141.02     28.74 o 
   7  11   5       88.81       81.71     26.42 o 
   8  11   5       21.63       32.58     31.77 o 
  -6  12   5       28.23       95.39     50.00 o 
  -5  12   5       32.75       53.40     42.17 o 
  -4  12   5      100.56      130.73     46.32 o 
  -3  12   5       16.65       19.30     38.54 o 
  -2  12   5      736.27      727.03     76.22 o 
  -1  12   5      370.77      343.07     42.25 o 
   0  12   5     1276.53     1349.94     71.74 o 
   1  12   5       96.10       84.24     23.68 o 
   2  12   5      240.38      247.91     30.52 o 
   3  12   5       67.30       86.65     24.74 o 
   4  12   5      428.75      439.58     60.46 o 
   5  12   5      263.63      255.93     26.57 o 
   6  12   5       55.75       16.74     24.95 o 
   7  12   5       74.91      116.97     28.71 o 
   8  12   5       33.37       81.03     29.41 o 
  -5  13   5      322.15      228.54     41.10 o 
  -4  13   5      460.88      428.70     68.38 o 
  -3  13   5      391.70      365.52     61.89 o 
  -2  13   5        2.08        0.54     39.28 o 
  -1  13   5      109.75      194.56     71.70 o 
   0  13   5      125.46      110.59     33.61 o 
   1  13   5        6.75      -10.13     35.44 o 
   2  13   5       69.00      105.13     39.06 o 
   3  13   5      249.43      201.15     41.88 o 
   4  13   5       14.60      113.61     29.16 o 
   5  13   5       34.97       15.88     25.87 o 
   6  13   5      174.33      232.71     40.66 o 
   7  13   5       10.23       62.75     29.05 o 
  -4  14   5      135.31      131.43     37.62 o 
  -3  14   5        0.19       -3.82     44.68 o 
  -2  14   5       70.82       88.88     48.35 o 
  -1  14   5      440.74      455.32     70.25 o 
   0  14   5     2911.84     2803.75    128.89 o 
   1  14   5       47.29       30.11     34.94 o 
   2  14   5      525.79      486.54     56.21 o 
   3  14   5        1.33       93.11     39.80 o 
   4  14   5      340.11      281.80     49.74 o 
   5  14   5       86.68       60.45     29.03 o 
   6  14   5      257.09      310.04     51.64 o 
  -2  15   5      276.75      285.78     66.52 o 
  -1  15   5       19.12      -11.35     45.93 o 
   0  15   5      214.12      174.41     58.33 o 
   1  15   5      192.04      186.14     44.61 o 
   2  15   5        5.04      -16.64     63.97 o 
   3  15   5      358.01      374.51     64.85 o 
   4  15   5       63.63       -7.12     38.93 o 
  -1 -15   6        2.29      -33.48     79.46 o 
   0 -15   6       58.04       85.51     44.21 o 
   1 -15   6        8.86       40.19     50.17 o 
  -4 -14   6       39.52       35.72     28.06 o 
  -3 -14   6       76.90       80.65     28.97 o 
  -2 -14   6      226.58      243.79     48.36 o 
  -1 -14   6       87.46       95.81     50.95 o 
   0 -14   6       14.53       12.40     35.81 o 
   1 -14   6       18.85       27.23     47.13 o 
   2 -14   6        9.82      -19.30     43.69 o 
   3 -14   6       21.97       88.86     52.36 o 
   4 -14   6       10.93        9.21     49.40 o 
  -5 -13   6      356.83      402.31     42.75 o 
  -4 -13   6        2.76       77.07     27.14 o 
  -3 -13   6      198.19      205.51     30.96 o 
  -2 -13   6      154.78      145.39     69.93 o 
  -1 -13   6        9.09      -32.62     32.62 o 
   0 -13   6      242.57      195.69     42.46 o 
   1 -13   6     1336.09     1125.53     93.40 o 
   2 -13   6        1.24       -6.04     42.02 o 
   3 -13   6      252.86      270.66     59.99 o 
   4 -13   6      133.01      151.27     54.15 o 
   5 -13   6       36.78       54.38     51.43 o 
  -6 -12   6      487.33      459.63     73.89 o 
  -5 -12   6        0.28      -23.09     23.09 o 
  -4 -12   6        0.33       -2.39     20.07 o 
  -3 -12   6       50.72       64.27     23.60 o 
  -2 -12   6     1058.72      953.34     64.85 o 
  -1 -12   6      292.64      242.38     55.05 o 
   0 -12   6      741.20      648.59     56.81 o 
   1 -12   6       24.61       48.40     33.19 o 
   2 -12   6       12.21      -32.64     35.73 o 
   3 -12   6      206.07      241.85     55.20 o 
   4 -12   6      576.11      714.67     81.00 o 
   5 -12   6      154.55      108.48     50.14 o 
   6 -12   6       65.28      189.24     66.86 o 
  -7 -11   6       66.99       77.66     26.18 o 
  -6 -11   6       24.61       21.51     27.69 o 
  -5 -11   6      185.04      175.59     28.46 o 
  -4 -11   6        2.34        7.21     20.99 o 
  -3 -11   6      363.20      340.51     37.90 o 
  -2 -11   6       25.34       65.32     20.70 o 
  -1 -11   6      108.30      120.62     33.38 o 
   0 -11   6       65.39      122.17     32.14 o 
   1 -11   6      649.42      633.92     60.98 o 
   2 -11   6      359.31      357.88     58.13 o 
   3 -11   6      967.52      939.44     86.26 o 
   4 -11   6       33.11      -12.45     37.11 o 
   5 -11   6       14.70       97.88     45.22 o 
   6 -11   6      776.60      604.76     90.95 o 
   7 -11   6      875.07     1133.12    122.31 o 
  -8 -10   6       47.75       76.17     36.64 o 
  -7 -10   6       98.25       91.61     25.92 o 
  -6 -10   6       75.53       79.32     23.61 o 
  -5 -10   6       24.98        6.24     10.15 o 
  -4 -10   6      119.72      172.04     24.21 o 
  -3 -10   6      435.19      488.99     34.79 o 
  -2 -10   6     1055.01      945.88     42.45 o 
  -1 -10   6        6.49       25.45     22.53 o 
   0 -10   6     1013.27      946.77     58.06 o 
   1 -10   6       16.98       29.24     24.88 o 
   2 -10   6      172.85       97.53     37.32 o 
   3 -10   6      143.35       98.54     38.57 o 
   5 -10   6      151.85      235.42     50.72 o 
   6 -10   6      319.87      419.26     74.64 o 
   7 -10   6      134.89      237.75     66.74 o 
   8 -10   6      119.00      203.61     68.36 o 
  -8  -9   6        0.77      -17.81     20.53 o 
  -7  -9   6       72.21      109.01     24.78 o 
  -6  -9   6      374.26      377.50     30.91 o 
  -5  -9   6      947.35      882.69     35.32 o 
  -4  -9   6       96.74      115.87     17.40 o 
  -3  -9   6      201.30      205.96     28.88 o 
  -2  -9   6      214.49      237.04     27.33 o 
  -1  -9   6      909.52      864.34     33.21 o 
   0  -9   6      135.68      103.06     26.20 o 
   1  -9   6     2270.33     2266.97     89.12 o 
   2  -9   6        9.70      -26.46     26.46 o 
   3  -9   6      403.90      432.70     54.44 o 
   4  -9   6      255.24      257.19     47.42 o 
   5  -9   6       49.03       15.83     32.81 o 
   6  -9   6      175.91      181.20     55.26 o 
   7  -9   6      286.03      251.93     66.75 o 
   8  -9   6      536.64      437.33     81.09 o 
  -9  -8   6        3.77      -15.73     33.56 o 
  -8  -8   6     1117.64     1014.77     65.00 o 
  -7  -8   6      186.48      168.24     24.07 o 
  -6  -8   6      118.70      138.30     25.94 o 
  -5  -8   6      117.58      127.07     17.42 o 
  -4  -8   6     1054.68     1050.39     36.34 o 
  -3  -8   6      609.80      618.76     29.67 o 
  -2  -8   6     2346.86     2219.21     50.76 o 
  -1  -8   6      925.39      920.56     32.67 o 
   0  -8   6      297.27      297.67     28.64 o 
   1  -8   6      533.06      501.69     31.41 o 
   2  -8   6       16.44        8.00     25.82 o 
   3  -8   6     2354.65     2191.21    113.87 o 
   4  -8   6      130.34      126.34     35.58 o 
   5  -8   6       74.98      111.17     36.27 o 
   6  -8   6      137.98        3.37     11.84 o 
   7  -8   6      690.60      564.08     81.21 o 
   8  -8   6      208.07      170.14     62.32 o 
   9  -8   6       34.84      -11.08     51.68 o 
  -9  -7   6      939.82      858.06     53.11 o 
  -8  -7   6       69.54       46.19     32.89 o 
  -7  -7   6      402.98      421.86     29.52 o 
  -6  -7   6       25.04       50.26     18.56 o 
  -5  -7   6     1908.75     1812.68     44.32 o 
  -4  -7   6      104.50       77.05     18.26 o 
  -3  -7   6      149.44      219.88     16.26 o 
  -2  -7   6      103.82      108.52     10.91 o 
  -1  -7   6     1966.46     1846.53     47.95 o 
   0  -7   6     3359.89     3132.84     78.99 o 
   1  -7   6     2739.20     2588.29     74.29 o 
   2  -7   6      680.88      628.06     37.00 o 
   3  -7   6        1.41        8.93     14.77 o 
   4  -7   6     1351.04     1455.24     84.13 o 
   5  -7   6      918.74      871.32     50.50 o 
   6  -7   6     3686.21     3789.66    198.12 o 
   7  -7   6       64.28      -10.48     22.15 o 
   8  -7   6      262.84      199.54     61.48 o 
   9  -7   6      863.30     1240.28    126.57 o 
 -10  -6   6      194.33      235.08     36.40 o 
  -9  -6   6       78.56       71.72     28.11 o 
  -8  -6   6      823.75      774.37     46.57 o 
  -7  -6   6      149.27       96.80     23.73 o 
  -6  -6   6      726.29      658.11     29.02 o 
  -5  -6   6     1268.65     1189.89     37.51 o 
  -4  -6   6     1985.32     1846.19     37.19 o 
  -3  -6   6      986.51      984.14     20.46 o 
  -2  -6   6     5173.80     4980.34     68.87 o 
  -1  -6   6     1308.28     1235.81     25.41 o 
   0  -6   6       10.05       27.25      7.61 o 
   1  -6   6     3836.06     3913.79     84.62 o 
   2  -6   6     2772.65     2745.12     62.43 o 
   3  -6   6     2902.52     2644.70     69.38 o 
   4  -6   6     1076.94     1147.57     36.85 o 
   5  -6   6     2571.70     2514.46     99.56 o 
   6  -6   6        0.56       21.30     32.49 o 
   7  -6   6      627.47      238.31     46.35 o 
   8  -6   6      167.01      211.27     56.47 o 
   9  -6   6     1825.56     1808.37    135.79 o 
  10  -6   6      506.17      585.62     95.18 o 
 -10  -5   6       21.31       -8.94     27.95 o 
  -9  -5   6        6.95       17.23     25.27 o 
  -8  -5   6      152.95      171.88     27.44 o 
  -7  -5   6      282.86      257.58     28.44 o 
  -6  -5   6      434.95      465.69     23.00 o 
  -5  -5   6     1491.56     1418.04     33.07 o 
  -4  -5   6        2.32        3.09      6.47 o 
  -3  -5   6      181.64      171.23     11.86 o 
  -2  -5   6       50.18       66.21      6.43 o 
  -1  -5   6     1755.58     1591.48     28.22 o 
   0  -5   6      250.23      251.61     11.34 o 
   1  -5   6     3747.88     3556.09     69.86 o 
   2  -5   6     1466.77     1494.35     38.27 o 
   3  -5   6     1611.02     1696.87     41.95 o 
   4  -5   6      401.26      392.00     17.98 o 
   5  -5   6       70.32      118.79     13.83 o 
   6  -5   6     1864.94     2690.48    141.06 o 
   7  -5   6       76.30       62.60     25.84 o 
   8  -5   6      823.71        5.21     10.61 o 
   9  -5   6       16.43       66.11     51.00 o 
  10  -5   6        5.50      107.28     59.90 o 
 -10  -4   6      547.24      548.93     44.75 o 
  -9  -4   6        2.19       13.63     23.94 o 
  -8  -4   6     1599.40     1563.60     59.98 o 
  -7  -4   6      256.69      259.16     28.58 o 
  -6  -4   6       14.84       35.05     14.75 o 
  -5  -4   6      440.78      488.73     17.61 o 
  -4  -4   6      498.59      537.26     14.74 o 
  -3  -4   6      173.23      192.82      8.45 o 
  -2  -4   6      761.16     1299.38     43.76 o 
  -1  -4   6      754.20      711.24     15.46 o 
   0  -4   6      165.81      234.68      8.47 o 
   1  -4   6     2961.43     2855.66     52.18 o 
   2  -4   6      130.39      165.40     12.01 o 
   3  -4   6     3899.35     3841.32     71.63 o 
   4  -4   6       29.52      116.37      9.66 o 
   5  -4   6       63.37       72.75     11.88 o 
   6  -4   6       84.95      179.72     25.97 o 
   7  -4   6      350.96      467.98     41.10 o 
   8  -4   6       45.84       25.04     24.83 o 
   9  -4   6      502.33      481.23     66.49 o 
  10  -4   6      270.06      333.20     50.04 o 
 -10  -3   6       12.97       90.95     52.36 o 
  -9  -3   6       11.37        7.40     30.98 o 
  -8  -3   6       70.54       60.38     23.98 o 
  -7  -3   6     2073.44     1919.37     62.90 o 
  -6  -3   6     1404.79     1385.48     38.41 o 
  -5  -3   6      922.50      885.04     21.34 o 
  -4  -3   6     1296.75     1237.49     21.62 o 
  -3  -3   6     3049.15     3151.99     41.15 o 
  -2  -3   6     6534.39     6320.55     75.56 o 
  -1  -3   6     4577.06     4472.47     56.91 o 
   0  -3   6     1153.66     1123.65     19.18 o 
   1  -3   6      916.16     1002.74     20.72 o 
   2  -3   6     3079.63     3701.12     77.87 o 
   3  -3   6     2965.39     2822.12     49.88 o 
   4  -3   6     4662.45     4325.15     74.26 o 
   5  -3   6       65.80       83.25     13.53 o 
   6  -3   6     1300.19     1265.36     59.91 o 
   7  -3   6     1031.74      984.97     90.76 o 
   8  -3   6      436.56      536.85     47.29 o 
   9  -3   6      138.15      123.24     34.43 o 
  10  -3   6      626.22      566.65    200.77 o 
  11  -3   6        2.76       36.52     37.43 o 
 -10  -2   6     1059.81      867.54     97.48 o 
  -9  -2   6      620.09      671.68     58.41 o 
  -8  -2   6     1036.28      961.80    141.15 o 
  -7  -2   6      466.34      468.08     33.67 o 
  -6  -2   6       12.77        9.15     10.78 o 
  -5  -2   6     3681.53     3520.92     63.70 o 
  -4  -2   6     4551.87     4156.08     57.88 o 
  -3  -2   6     8711.17     8661.47    101.66 o 
  -2  -2   6      417.85      327.12      8.86 o 
  -1  -2   6       10.86       62.98      5.01 o 
   0  -2   6     9132.62     8857.32    112.72 o 
   1  -2   6      904.54      683.75     13.63 o 
   2  -2   6     9990.03     9638.31    152.97 o 
   3  -2   6    12260.70    12037.39    190.90 o 
   4  -2   6     1272.71     1296.45     27.91 o 
   5  -2   6      641.94      640.58     23.28 o 
   7  -2   6     4837.49     4307.33    142.85 o 
   8  -2   6      139.66      126.41     30.19 o 
   9  -2   6     1352.59     1323.17     74.84 o 
  10  -2   6       11.68       37.92     27.65 o 
  11  -2   6       59.71       47.26     39.37 o 
 -10  -1   6      160.62      130.40     54.59 o 
  -9  -1   6       12.45        6.18     32.29 o 
  -8  -1   6       77.30      138.48     26.13 o 
  -7  -1   6     1373.65     1228.77     50.87 o 
  -6  -1   6      376.39      348.90     22.98 o 
  -5  -1   6     1330.24     1208.43     28.72 o 
  -4  -1   6     4223.97     4319.52     64.27 o 
  -3  -1   6      107.95      125.67      5.70 o 
  -2  -1   6       39.83       56.75      6.84 o 
  -1  -1   6    15007.67    14709.61    166.16 o 
   0  -1   6    12291.77    11738.66    139.75 o 
   1  -1   6    13631.10    13781.37    170.80 o 
   2  -1   6      711.38      798.49     15.45 o 
   3  -1   6        1.76       -3.89      6.05 o 
   4  -1   6    10673.08    10093.02    180.08 o 
   5  -1   6      554.27      534.65     20.66 o 
   6  -1   6     4125.70     4323.04    146.95 o 
   7  -1   6       96.80      133.18     27.05 o 
   9  -1   6       12.92      -10.87     27.95 o 
  10  -1   6     1593.32     1409.73     82.02 o 
  11  -1   6       24.87      101.59     55.37 o 
 -10   0   6      307.53      316.73     38.06 o 
  -9   0   6      207.23      246.11     57.22 o 
  -8   0   6      453.22      437.29     35.47 o 
  -7   0   6       18.07       46.15     19.12 o 
  -6   0   6      133.25      147.62     16.65 o 
  -5   0   6      223.07      247.97     19.60 o 
  -4   0   6      335.06      394.64     15.30 o 
  -3   0   6     8152.03     7982.11    104.41 o 
  -2   0   6       10.63       79.42      5.78 o 
  -1   0   6      380.52      347.80      8.06 o 
   0   0   6        7.09       16.09      3.43 o 
   1   0   6      924.58      941.33     16.04 o 
   2   0   6       68.88      279.82     18.52 o 
   3   0   6      781.95     1083.03     37.21 o 
   4   0   6      617.52      658.40     16.94 o 
   6   0   6     1389.70     1213.28     60.94 o 
   7   0   6     3359.32     3059.29    173.11 o 
   8   0   6     1408.20     1459.55     72.71 o 
   9   0   6      369.88      361.31     44.68 o 
  10   0   6        3.05       75.08     34.69 o 
  11   0   6       56.22      116.44     41.27 o 
 -10   1   6      184.81      199.61     56.08 o 
  -9   1   6      675.66      687.78     41.64 o 
  -8   1   6      467.35      603.78     57.97 o 
  -7   1   6      311.26      297.72     21.64 o 
  -6   1   6      779.33      761.13     29.84 o 
  -5   1   6      406.91      441.07     23.78 o 
  -4   1   6     3728.66     3660.11     54.43 o 
  -3   1   6     3084.46     3075.30     46.37 o 
  -2   1   6       92.47       75.30      5.18 o 
  -1   1   6       77.90      123.91     16.70 o 
   0   1   6       38.14       56.92      6.45 o 
   1   1   6     1388.09     1380.69     20.22 o 
   2   1   6     3220.17     3185.86     39.20 o 
   3   1   6      106.42      111.57      5.76 o 
   4   1   6     7024.42     6792.21     89.04 o 
   5   1   6      791.61      714.97     20.94 o 
   6   1   6      385.94      422.09     22.85 o 
   7   1   6       23.07      111.76     30.34 o 
   8   1   6      450.16      497.22     46.52 o 
   9   1   6      172.63      365.43     64.24 o 
  10   1   6      767.80      809.39     67.80 o 
  11   1   6      228.92      262.88     48.11 o 
 -10   2   6      713.23      634.69     45.98 o 
  -9   2   6      317.16      368.66     48.46 o 
  -8   2   6       10.92       -7.23     16.01 o 
  -7   2   6      189.36      163.93     17.72 o 
  -6   2   6     1650.18     1479.06     41.88 o 
  -5   2   6     4536.46     4260.44     83.54 o 
  -4   2   6     2318.01     2257.07     38.59 o 
  -3   2   6     2740.69     2610.41     39.77 o 
  -2   2   6      751.49      787.73     15.26 o 
  -1   2   6       21.81       68.62      9.40 o 
   0   2   6    16183.30    15909.67    211.80 o 
   1   2   6    15795.52    15781.05    169.82 o 
   2   2   6     5374.30     5390.89     67.63 o 
   3   2   6      835.64      940.48     16.58 o 
   4   2   6      680.16      981.95     32.05 o 
   5   2   6    13216.68    12609.25    183.76 o 
   7   2   6     2087.32     1876.51     65.12 o 
   8   2   6      586.23      555.13     35.19 o 
   9   2   6       20.12       50.04     28.60 o 
  10   2   6      559.80      488.89     59.44 o 
  11   2   6      929.21      863.39     72.24 o 
 -10   3   6       35.08       41.45     20.12 o 
  -9   3   6      544.16      485.74     49.45 o 
  -8   3   6     1225.24     1194.82     45.79 o 
  -7   3   6     2747.29     2755.39     78.63 o 
  -6   3   6     2125.73     2028.35     63.37 o 
  -5   3   6       55.14       96.81     23.84 o 
  -4   3   6      442.01      397.83     14.27 o 
  -3   3   6     3853.38     3669.06     50.35 o 
  -2   3   6    19749.34    19063.71    239.50 o 
  -1   3   6     7707.49     7870.34    107.53 o 
   0   3   6      126.41       78.51      4.84 o 
   1   3   6     1630.73     1434.40     19.29 o 
   2   3   6     4186.69     4079.66     47.61 o 
   3   3   6        7.96       30.10      4.22 o 
   4   3   6    11308.39    10884.71    120.68 o 
   5   3   6        7.61      162.67     11.45 o 
   6   3   6      712.85      978.98     43.09 o 
   7   3   6        0.74       16.83     13.21 o 
   8   3   6     1656.01     1516.51     56.37 o 
   9   3   6      660.84      662.08     41.36 o 
  10   3   6      729.83      740.51     46.65 o 
  11   3   6       39.69       82.44     38.54 o 
 -10   4   6      349.67      401.16     53.09 o 
  -9   4   6      167.66      175.31     37.38 o 
  -8   4   6       83.72       78.40     20.71 o 
  -7   4   6       16.28       29.75     13.36 o 
  -6   4   6       47.35       60.05      8.78 o 
  -5   4   6     2060.70     2008.82     35.34 o 
  -4   4   6      284.17      423.39     13.62 o 
  -3   4   6      972.28     1108.35     48.09 o 
  -2   4   6     1396.18     1347.45     21.29 o 
  -1   4   6      156.23      141.60      6.96 o 
   0   4   6     2366.40     2690.68     40.72 o 
   1   4   6     2860.05     2708.50     36.97 o 
   2   4   6      137.00      142.16      6.30 o 
   3   4   6     3208.37     3181.89     39.29 o 
   4   4   6     2452.65     2295.47     32.42 o 
   5   4   6     5069.85     4974.68     66.40 o 
   6   4   6      400.85      409.40     19.61 o 
   7   4   6     4633.31     4299.20     84.11 o 
   8   4   6      128.75      137.29     23.17 o 
   9   4   6       88.46      132.05     26.33 o 
  10   4   6       48.35       36.21     25.51 o 
  11   4   6      327.63      357.60     39.36 o 
 -10   5   6       49.90       -2.09     50.16 o 
  -9   5   6       13.03        2.75     28.93 o 
  -8   5   6      234.20      336.05     44.51 o 
  -7   5   6       98.70       92.90     26.91 o 
  -6   5   6       18.91        4.36     17.38 o 
  -5   5   6       88.04       93.18     14.77 o 
  -4   5   6      434.11      431.90     16.81 o 
  -3   5   6      107.29      133.48     16.46 o 
  -2   5   6     5365.75     4983.91     81.25 o 
  -1   5   6      320.26      321.68      9.31 o 
   0   5   6     1100.46     1164.16     18.81 o 
   1   5   6      267.56      295.48      9.49 o 
   2   5   6     3500.92     3547.43     41.02 o 
   3   5   6      862.92      709.97     13.31 o 
   4   5   6      718.68      668.75     14.36 o 
   5   5   6     1012.13      954.83     22.97 o 
   6   5   6       15.88       66.22     12.49 o 
   7   5   6      522.07     1617.01    104.23 o 
   8   5   6      198.68      208.52     32.06 o 
   9   5   6      389.63      415.85     47.00 o 
  10   5   6       80.02       46.88     26.84 o 
  11   5   6      342.89      271.21     36.51 o 
  -9   6   6      231.17      214.45     39.93 o 
  -8   6   6      236.28      273.54     40.38 o 
  -7   6   6     1719.67     1636.23     76.23 o 
  -6   6   6      627.40      677.79     32.82 o 
  -5   6   6      888.11      857.82     55.42 o 
  -4   6   6      146.82      224.32     13.59 o 
  -3   6   6       42.57      151.20     11.13 o 
  -2   6   6     2194.89     2103.81     38.94 o 
  -1   6   6     7014.92     7188.84    100.18 o 
   0   6   6       62.04       65.87      6.02 o 
   1   6   6      671.21      642.75     15.56 o 
   2   6   6     1089.19     1210.08     22.32 o 
   3   6   6     1063.52      954.37     17.59 o 
   4   6   6        2.60       13.60      6.16 o 
   5   6   6     1031.49      984.58     20.54 o 
   6   6   6     1331.89     1330.78     40.72 o 
   7   6   6      584.61      543.45     27.38 o 
   8   6   6      177.82      175.39     18.67 o 
   9   6   6       75.58       49.28     24.77 o 
  10   6   6      403.04      419.72     86.58 o 
  -9   7   6     1547.48     1668.67    147.06 o 
  -8   7   6     1081.10     1087.30     82.88 o 
  -7   7   6      180.95      182.98     32.36 o 
  -6   7   6       12.27       16.57     16.56 o 
  -5   7   6       25.21       73.93     19.32 o 
  -4   7   6     5697.96     5292.65    113.48 o 
  -3   7   6       48.07       62.28      9.19 o 
  -2   7   6     2311.91     2215.96     51.42 o 
  -1   7   6       82.63       98.84      9.11 o 
   0   7   6      259.64      345.78     23.66 o 
   1   7   6      236.28      324.25     12.14 o 
   2   7   6     5736.99     5511.13     75.66 o 
   4   7   6     1104.51     1033.36     23.51 o 
   5   7   6       10.55       44.46     10.35 o 
   6   7   6     1416.15     1362.82     53.21 o 
   7   7   6       16.86        9.92     15.03 o 
   8   7   6     1325.76     1686.42     50.48 o 
   9   7   6      723.15      643.35     62.18 o 
  10   7   6        2.70      -25.09     25.09 o 
  -9   8   6        3.93      -10.75     42.29 o 
  -8   8   6      431.75      597.91     53.57 o 
  -7   8   6      871.49      872.87     60.92 o 
  -6   8   6      200.33      206.55     23.58 o 
  -5   8   6     3063.63     2747.18     80.23 o 
  -4   8   6      523.32      512.12     36.12 o 
  -3   8   6       26.29       41.31     15.62 o 
  -2   8   6      130.52      171.81     16.34 o 
  -1   8   6     3738.52     3267.08     86.85 o 
   0   8   6        0.84       20.61      8.81 o 
   1   8   6     5108.65     4824.16    104.79 o 
   2   8   6        3.48       23.20     18.23 o 
   3   8   6      561.36      526.66     19.09 o 
   4   8   6       56.18       39.16      9.70 o 
   5   8   6     2294.43     2197.06     46.06 o 
   6   8   6      277.37      308.52     23.41 o 
   7   8   6      254.47      643.40     51.54 o 
   8   8   6        3.73       24.65     18.04 o 
   9   8   6       98.81      109.57     28.65 o 
  10   8   6       18.35        6.21     26.08 o 
  -8   9   6        5.03        1.98     29.37 o 
  -7   9   6      241.72      248.16     39.57 o 
  -6   9   6       59.83       69.96     19.73 o 
  -5   9   6      194.25      218.37     32.31 o 
  -4   9   6     1153.16     1598.86    100.18 o 
  -3   9   6      341.61      351.95     28.29 o 
  -2   9   6     2603.59     2320.90     85.28 o 
  -1   9   6      547.89      469.93     30.44 o 
   0   9   6       19.43      132.49     23.27 o 
   1   9   6      293.62      342.20     23.27 o 
   2   9   6      159.13      209.78     22.34 o 
   3   9   6      758.93      739.62     24.97 o 
   4   9   6     1148.34     1302.18     37.86 o 
   5   9   6      101.39      125.26     18.42 o 
   6   9   6      136.85      104.89     32.27 o 
   7   9   6      551.67      626.55     79.21 o 
   8   9   6      490.04      527.82     32.36 o 
   9   9   6       27.98      117.10     24.93 o 
  -7  10   6      481.93      504.96     56.87 o 
  -6  10   6      494.96      548.03     34.91 o 
  -5  10   6      105.63      117.14     24.50 o 
  -4  10   6       78.29       89.83     22.21 o 
  -3  10   6       12.43       17.01     22.07 o 
  -2  10   6      132.43      157.68     27.12 o 
  -1  10   6      573.91      685.12     37.33 o 
   0  10   6       79.22       96.35     19.97 o 
   1  10   6       72.70       74.21     19.27 o 
   2  10   6      190.12      221.07     25.28 o 
   3  10   6       37.88       43.44     17.04 o 
   4  10   6      599.32      859.43     43.98 o 
   5  10   6      337.02      327.81     25.77 o 
   6  10   6      126.72      181.35     20.83 o 
   7  10   6        2.87      -14.10     17.25 o 
   8  10   6       63.79      145.51     24.00 o 
   9  10   6       16.06       47.58     22.66 o 
  -6  11   6      714.75      753.16     47.73 o 
  -5  11   6       32.05       69.10     24.59 o 
  -4  11   6      497.51      499.09     37.49 o 
  -3  11   6       38.93       58.97     26.11 o 
  -1  11   6        4.03       37.89     18.98 o 
   0  11   6      641.93      703.24     47.78 o 
   1  11   6       49.99       96.99     24.98 o 
   2  11   6      372.43      382.67     33.09 o 
   3  11   6      559.20      553.15     45.83 o 
   4  11   6      255.82      279.54     24.61 o 
   5  11   6        1.56      -13.65     16.39 o 
   6  11   6      146.38      132.73     38.66 o 
   7  11   6      653.24      685.43     44.95 o 
   8  11   6       62.65      178.89     42.15 o 
  -6  12   6      474.80      596.32     55.64 o 
  -5  12   6      206.15      161.41     88.94 o 
  -4  12   6       23.79       40.05     29.72 o 
  -3  12   6      652.10      648.79     74.07 o 
  -2  12   6        5.15       -4.07     35.64 o 
  -1  12   6     1042.74     1021.30     50.40 o 
   1  12   6        4.94      -16.93     24.93 o 
   2  12   6       72.14       73.56     24.02 o 
   3  12   6      964.33      921.33     61.78 o 
   4  12   6      692.34      681.17     41.41 o 
   5  12   6      386.73      497.99     31.86 o 
   6  12   6      239.73      226.89     31.87 o 
   7  12   6       11.13      141.40     28.89 o 
   8  12   6        6.83       21.77     27.39 o 
  -5  13   6      204.39      149.65     38.91 o 
  -4  13   6      646.74      617.80     55.17 o 
  -3  13   6       42.62       47.83     43.74 o 
  -2  13   6      158.35      189.95     52.55 o 
  -1  13   6       59.40       92.99     45.47 o 
   0  13   6      218.71      236.65     57.06 o 
   1  13   6      124.81      180.39     39.01 o 
   2  13   6      791.92      809.71     74.04 o 
   3  13   6        7.44       40.69     32.85 o 
   4  13   6        0.14      138.81     24.01 o 
   5  13   6        9.96      -15.83     20.58 o 
   6  13   6      185.58      205.45     32.75 o 
   7  13   6       25.11       18.55     17.35 o 
  -4  14   6      288.24      264.98     43.82 o 
  -3  14   6        7.39      -18.39     46.89 o 
  -2  14   6       92.16       59.49     47.05 o 
  -1  14   6      143.63       97.21     50.78 o 
   0  14   6      142.58      113.93     52.13 o 
   1  14   6      136.03      174.93     41.02 o 
   2  14   6      229.58      371.73     76.70 o 
   3  14   6       61.72       47.25     46.66 o 
   4  14   6      391.10      371.91    105.30 o 
   5  14   6      210.98      156.26     32.14 o 
   6  14   6       15.93       46.79     36.36 o 
  -2  15   6       59.58       66.78     51.16 o 
  -1  15   6      324.11      372.46     69.24 o 
   0  15   6        9.33       62.77     50.00 o 
   1  15   6      684.26      682.38     84.81 o 
   2  15   6        1.31       16.42     37.79 o 
   3  15   6        1.36       15.70     42.11 o 
   4  15   6        2.09       31.50     42.02 o 
  -3 -14   7      456.42      494.21     84.07 o 
  -2 -14   7      242.03      249.05     47.45 o 
  -1 -14   7      117.09       45.91     37.77 o 
   0 -14   7        1.27       35.97     37.60 o 
   1 -14   7      304.50      367.52     69.10 o 
   2 -14   7      636.12      626.23     86.41 o 
   3 -14   7      300.37      268.09     64.29 o 
  -5 -13   7       87.44       48.26     42.06 o 
  -4 -13   7      261.02      254.43     38.32 o 
  -3 -13   7       17.03      -14.05     24.12 o 
  -2 -13   7      113.77       96.15     42.18 o 
  -1 -13   7      200.53      130.48     38.78 o 
   0 -13   7      714.76      615.85     60.09 o 
   1 -13   7      493.41      506.83     72.23 o 
   2 -13   7      507.13      298.56     63.69 o 
   3 -13   7       65.41       48.91     47.05 o 
   4 -13   7       30.20       66.26     48.19 o 
   5 -13   7      953.90     1018.24    103.06 o 
  -6 -12   7       33.12       39.53     42.93 o 
  -5 -12   7      176.61      115.81     27.66 o 
  -4 -12   7       22.26       30.32     24.88 o 
  -3 -12   7      358.28      328.39     37.29 o 
  -2 -12   7        4.41       -0.16     24.10 o 
  -1 -12   7      597.13      601.17     56.20 o 
   0 -12   7       26.86       29.31     30.31 o 
   1 -12   7      129.57      139.44     46.63 o 
   2 -12   7      141.37       67.18     45.43 o 
   3 -12   7       79.72       40.63     43.51 o 
   4 -12   7      119.23       95.56     50.35 o 
   5 -12   7       35.26       18.97     46.44 o 
   6 -12   7       34.31      -46.61     46.61 o 
  -7 -11   7       33.10       52.54     26.44 o 
  -6 -11   7      185.45      102.26     33.36 o 
  -5 -11   7        0.66       -9.21     22.40 o 
  -4 -11   7       46.20       50.94     26.46 o 
  -3 -11   7      339.84      329.96     31.73 o 
  -2 -11   7       14.63        5.86     12.13 o 
  -1 -11   7      157.14      101.74     30.67 o 
   0 -11   7       27.14       22.89     27.01 o 
   1 -11   7       54.09       57.56     30.58 o 
   2 -11   7       14.87       58.16     37.93 o 
   3 -11   7      556.42      642.26     75.29 o 
   4 -11   7       70.38       43.50     41.14 o 
   5 -11   7       20.13      -23.69     39.25 o 
   6 -11   7      249.51      -12.28     15.88 o 
   7 -11   7      161.96      334.37     80.56 o 
  -8 -10   7       67.78       88.20     27.16 o 
  -7 -10   7       26.81        8.71     25.16 o 
  -6 -10   7      367.95      373.52     28.30 o 
  -5 -10   7     1466.70     1336.55     44.77 o 
  -4 -10   7     1220.97     1132.78     49.44 o 
  -3 -10   7      669.59      682.48     38.73 o 
  -2 -10   7        6.36       -3.95     17.85 o 
  -1 -10   7      274.70      284.24     49.50 o 
   0 -10   7     1511.85     1461.88     71.96 o 
   1 -10   7      231.65      247.73     36.74 o 
   2 -10   7     1435.66     1451.60     93.39 o 
   3 -10   7        2.32      -12.31     31.06 o 
   4 -10   7        1.99       23.36     35.91 o 
   5 -10   7      184.66      197.23     49.75 o 
   6 -10   7     1105.74     1143.70    101.25 o 
   7 -10   7      317.95      475.32     79.96 o 
   8 -10   7      116.42      149.76     64.64 o 
  -8  -9   7      474.19      435.30     82.60 o 
  -7  -9   7      499.41      483.18     34.90 o 
  -6  -9   7      300.71      378.05     27.45 o 
  -5  -9   7      159.26      136.06     19.87 o 
  -4  -9   7       14.98       56.90     16.84 o 
  -3  -9   7      749.10      729.93     37.96 o 
  -2  -9   7      889.07      888.23     36.13 o 
  -1  -9   7     2621.29     2428.05     70.49 o 
   0  -9   7      927.78      419.13     58.33 o 
   1  -9   7        3.30       14.35     22.40 o 
   2  -9   7       31.22       31.20     29.73 o 
   3  -9   7      846.70      894.45     72.67 o 
   4  -9   7      447.45      412.34     55.34 o 
   5  -9   7     2812.64     2937.86    147.82 o 
   6  -9   7       38.81       65.25     46.93 o 
   7  -9   7      118.78       -2.84     13.00 o 
   8  -9   7       30.03       -5.46     50.61 o 
  -9  -8   7       98.90        9.96     45.47 o 
  -8  -8   7      177.04      131.03     57.59 o 
  -7  -8   7       29.52       21.53     19.85 o 
  -6  -8   7      525.47      564.37     30.41 o 
  -5  -8   7      336.23      266.11     22.43 o 
  -4  -8   7     1362.50     1366.75     42.44 o 
  -3  -8   7     2405.62     2319.20     66.07 o 
  -2  -8   7      784.01      744.29     27.33 o 
  -1  -8   7      688.02      676.23     28.70 o 
   0  -8   7     1149.74     1116.69     45.98 o 
   1  -8   7      173.75      183.18     21.82 o 
   2  -8   7     3203.90     3001.82    144.43 o 
   3  -8   7      168.44      139.12     35.31 o 
   4  -8   7      114.04      121.10     35.76 o 
   5  -8   7      399.88      493.11     57.76 o 
   6  -8   7      591.44      697.06     85.41 o 
   7  -8   7       16.66        1.44     37.75 o 
   8  -8   7     1626.02      281.51     55.75 o 
   9  -8   7      487.21      437.67     87.91 o 
  -9  -7   7       53.54       82.98     30.17 o 
  -8  -7   7       40.89        5.22     24.54 o 
  -7  -7   7       15.94        3.33     11.74 o 
  -6  -7   7       51.51       43.30     14.72 o 
  -5  -7   7        6.77       55.23     15.53 o 
  -4  -7   7      438.07      454.68     28.26 o 
  -3  -7   7      347.88      365.85     25.42 o 
  -2  -7   7       12.13        7.58      8.24 o 
  -1  -7   7     1947.29     1996.56     80.95 o 
   0  -7   7      166.98      173.20     15.68 o 
   1  -7   7        3.14       27.46     13.50 o 
   2  -7   7       28.93       38.16     21.96 o 
   3  -7   7     1614.44     1478.39     86.00 o 
   4  -7   7      255.87      230.20     37.59 o 
   5  -7   7      365.11      391.77     37.44 o 
   6  -7   7       30.67       96.43     42.69 o 
   7  -7   7      297.75      311.04     64.19 o 
   8  -7   7      101.25       50.34     35.26 o 
   9  -7   7      255.91      299.87     74.02 o 
  -9  -6   7       52.98        9.37     26.62 o 
  -8  -6   7      231.49      228.97     31.61 o 
  -7  -6   7      618.30      571.27     38.72 o 
  -6  -6   7     1157.41     1189.93     34.65 o 
  -5  -6   7      132.43      164.45     20.27 o 
  -4  -6   7     1092.55     1022.71     30.13 o 
  -3  -6   7      672.43      692.21     19.94 o 
  -2  -6   7      534.91      516.51     16.67 o 
  -1  -6   7      173.00      127.71     10.18 o 
   0  -6   7      843.98      731.80     21.29 o 
   1  -6   7      142.92      205.02     14.33 o 
   2  -6   7      285.66      246.21     24.79 o 
   3  -6   7        1.83      -10.92     12.72 o 
   4  -6   7      358.41      320.34     40.55 o 
   5  -6   7       20.78       59.38     21.37 o 
   6  -6   7      929.15      852.76     76.22 o 
   7  -6   7      483.77      575.36     75.83 o 
   8  -6   7        7.18       32.95     43.83 o 
   9  -6   7       61.42       -3.66     12.57 o 
  10  -6   7        3.47      -48.89     50.08 o 
 -10  -5   7       36.34       -6.67     35.78 o 
  -9  -5   7      485.55      520.77     42.66 o 
  -8  -5   7      625.52      616.54     58.41 o 
  -7  -5   7     1073.69     1147.10     50.08 o 
  -6  -5   7      157.90      161.36     14.72 o 
  -5  -5   7     1642.03     1496.45     34.65 o 
  -4  -5   7     1726.77     1765.23     48.09 o 
  -3  -5   7     7380.74     7031.65     90.30 o 
  -2  -5   7     6575.42     6300.59     81.03 o 
  -1  -5   7      220.33      199.72      9.68 o 
   0  -5   7      179.17      186.59      8.58 o 
   1  -5   7     1082.76      951.17     33.73 o 
   2  -5   7      412.74      450.12     19.93 o 
   3  -5   7     7628.32     7448.30    150.44 o 
   4  -5   7      137.43      112.25     18.51 o 
   5  -5   7      113.04      113.40     29.50 o 
   6  -5   7       87.62       95.22     39.94 o 
   7  -5   7     1554.46     1422.31    104.79 o 
   8  -5   7      273.49      292.46     59.56 o 
   9  -5   7      337.40      412.89     76.39 o 
  10  -5   7       67.93       -4.38     26.11 o 
 -10  -4   7      313.21      332.34     47.07 o 
  -9  -4   7       63.51       37.62     28.47 o 
  -8  -4   7      205.20      229.40     29.29 o 
  -7  -4   7      389.71      353.76     30.52 o 
  -6  -4   7     2045.91     1933.98     48.01 o 
  -5  -4   7     1694.82     1628.90     32.19 o 
  -4  -4   7     4518.80     4303.22     61.00 o 
  -3  -4   7        0.96       12.60      5.37 o 
  -2  -4   7      815.71      744.86     14.85 o 
  -1  -4   7       60.18       70.44      5.65 o 
   0  -4   7    13782.05    13890.76    175.34 o 
   1  -4   7        6.69       13.64      5.83 o 
   2  -4   7      385.98      489.62     19.73 o 
   3  -4   7     1672.20     1680.70     36.70 o 
   4  -4   7     3338.04     3192.96     58.19 o 
   5  -4   7     1058.63     1107.77     35.71 o 
   6  -4   7     4692.71     4455.68    143.98 o 
   7  -4   7      234.73      255.68     33.20 o 
   8  -4   7      459.48      524.62     92.59 o 
   9  -4   7        2.23       -9.81     36.80 o 
  10  -4   7      562.31      647.13     91.17 o 
 -10  -3   7        6.33       45.48     51.24 o 
  -9  -3   7      306.13      262.71     43.56 o 
  -8  -3   7       24.84       13.48     21.58 o 
  -7  -3   7      152.11      231.35     25.72 o 
  -6  -3   7       56.18       54.00     13.12 o 
  -5  -3   7       17.37       13.85      6.93 o 
  -4  -3   7        8.98        0.90      5.31 o 
  -3  -3   7     8425.32     8291.33     98.64 o 
  -2  -3   7        1.64       -0.07      3.90 o 
  -1  -3   7     4880.33     4648.46     59.53 o 
   0  -3   7     3817.29     3841.75     52.88 o 
   1  -3   7     2240.53     2054.55     32.05 o 
   2  -3   7     1166.57     1074.36     26.94 o 
   3  -3   7     3670.76     3343.35     64.02 o 
   4  -3   7       65.51       63.58      8.46 o 
   5  -3   7     3869.52     3697.78     96.85 o 
   6  -3   7      672.83      701.83     52.83 o 
   7  -3   7      598.48      678.63     49.09 o 
   8  -3   7      958.42      907.69     60.97 o 
   9  -3   7      962.01      917.68     74.68 o 
  10  -3   7       10.34       49.76     39.70 o 
 -10  -2   7        5.18        1.62     48.69 o 
  -9  -2   7       81.56      144.10     51.39 o 
  -8  -2   7      223.54      232.51     38.25 o 
  -7  -2   7      450.58      508.81     44.57 o 
  -6  -2   7     2297.70     2299.51     52.79 o 
  -5  -2   7      207.46      213.38     13.85 o 
  -4  -2   7      282.28      340.43     11.34 o 
  -3  -2   7       64.60       73.11      5.70 o 
  -2  -2   7       64.00       55.61      5.06 o 
  -1  -2   7     2252.53     2551.43     37.46 o 
   0  -2   7     1718.44     1564.31     23.27 o 
   1  -2   7      294.07      456.95     20.55 o 
   2  -2   7      932.53     1019.99     18.16 o 
   3  -2   7       38.40      145.34      8.58 o 
   4  -2   7     2197.40     2268.28     43.36 o 
   5  -2   7     2291.58     2196.16     64.41 o 
   6  -2   7     1247.05     1226.15     46.51 o 
   7  -2   7      136.67      132.38     42.24 o 
   8  -2   7      269.68      248.33     36.26 o 
   9  -2   7      357.10      361.98     44.69 o 
  10  -2   7       80.30       39.57     34.08 o 
  11  -2   7      475.01      536.62     60.67 o 
 -10  -1   7      231.31      252.47     38.70 o 
  -9  -1   7      247.19      291.95     61.20 o 
  -8  -1   7       89.80       87.80     23.80 o 
  -7  -1   7      238.49      177.80     24.93 o 
  -6  -1   7     1469.59     1536.96     54.58 o 
  -5  -1   7     6181.99     6021.65    101.22 o 
  -4  -1   7     2601.79     2365.63     42.72 o 
  -3  -1   7     1859.87     1680.86     24.12 o 
  -2  -1   7      130.63      153.54      6.26 o 
  -1  -1   7       35.24       24.93      4.46 o 
   0  -1   7     1126.41     1170.99     19.49 o 
   1  -1   7    13153.67    13275.27    165.63 o 
   2  -1   7     4239.02     4169.23     53.12 o 
   3  -1   7      734.38      764.66     34.02 o 
   4  -1   7      217.15      223.60     10.35 o 
   5  -1   7     1081.91     1081.27     39.00 o 
   6  -1   7     1410.00     1285.34     52.45 o 
   7  -1   7      120.63      171.29     29.13 o 
   8  -1   7     2456.73     2224.58     94.13 o 
   9  -1   7       17.76       75.02     31.41 o 
  10  -1   7      346.19      326.13     46.58 o 
  11  -1   7      128.11      222.30     45.97 o 
 -10   0   7        4.50      -26.84     26.84 o 
  -9   0   7      111.61      105.42     32.14 o 
  -8   0   7     1614.89     1457.07     57.17 o 
  -7   0   7      345.80      330.70     29.49 o 
  -6   0   7     3853.42     3494.62    111.91 o 
  -5   0   7      320.33      325.69     15.98 o 
  -4   0   7      112.28      126.62      9.07 o 
  -3   0   7      135.50      124.87      7.16 o 
  -2   0   7    27056.87    27274.14    319.80 o 
  -1   0   7     3109.99     3351.61     41.38 o 
   0   0   7     5165.62     4973.63     65.34 o 
   1   0   7     1143.88     1306.93     19.85 o 
   2   0   7     2151.68     1927.51     27.32 o 
   3   0   7      222.57      230.07      9.07 o 
   4   0   7     7838.75     7524.29    104.58 o 
   5   0   7     1855.13     1992.56     53.28 o 
   6   0   7     1985.90     1855.91     42.36 o 
   7   0   7      405.89      407.38     38.78 o 
   8   0   7      174.92      236.93     40.25 o 
   9   0   7      451.67      550.87     76.16 o 
  10   0   7      319.90      418.35     50.17 o 
  11   0   7      230.10      212.20     52.22 o 
 -10   1   7      175.28      186.29     49.52 o 
  -9   1   7      917.39      916.59     45.88 o 
  -8   1   7       63.06       67.47     20.05 o 
  -7   1   7       31.71       32.44     14.26 o 
  -6   1   7        1.83       -1.39     11.04 o 
  -5   1   7     6193.98     5978.17    100.20 o 
  -4   1   7       16.77       16.28      5.07 o 
  -3   1   7    11131.44    10681.44    145.88 o 
  -2   1   7       88.16       79.86      5.66 o 
  -1   1   7       43.78       40.96      6.90 o 
   0   1   7      382.84      483.15     12.39 o 
   1   1   7     6365.80     5862.65     72.47 o 
   2   1   7     6415.57     6568.08     80.92 o 
   3   1   7    20426.88    20251.87    226.92 o 
   4   1   7      710.46      932.76     20.60 o 
   5   1   7      894.97      914.47     20.31 o 
   6   1   7      328.32      357.76     21.63 o 
   7   1   7     2216.77     2558.75     76.90 o 
   8   1   7      634.77      717.51     56.24 o 
   9   1   7      311.79      380.73     45.92 o 
  10   1   7        2.30        6.44     31.33 o 
  11   1   7       11.01       16.23     33.75 o 
 -10   2   7       30.86       24.71     22.19 o 
  -9   2   7        6.21        5.27     19.16 o 
  -8   2   7      630.76      631.59     36.58 o 
  -7   2   7      168.85      120.22     20.92 o 
  -6   2   7      352.29      410.67     20.56 o 
  -5   2   7      369.79      544.07     30.39 o 
  -4   2   7      142.49      163.52      8.55 o 
  -3   2   7       13.59      229.50     12.11 o 
  -2   2   7     1769.27     1632.52     29.14 o 
  -1   2   7     3763.89     3541.18     60.03 o 
   0   2   7     8489.80     8461.76    107.71 o 
   1   2   7     1547.46     1561.81     21.68 o 
   2   2   7      208.09      245.81      8.74 o 
   3   2   7     2600.56     2631.46     34.73 o 
   4   2   7      971.37      895.39     16.41 o 
   5   2   7       32.34       30.38      7.21 o 
   6   2   7     1533.87     1599.92     45.73 o 
   7   2   7      789.36      741.40     32.71 o 
   8   2   7      100.76       78.87     20.46 o 
   9   2   7     1800.08     1689.63    155.92 o 
  10   2   7       13.38       18.78     32.37 o 
  11   2   7      420.34      444.45     55.22 o 
 -10   3   7        2.27       12.59     20.48 o 
  -9   3   7        4.71        9.89     20.10 o 
  -8   3   7       77.61      114.81     24.21 o 
  -7   3   7      881.38      787.98     36.50 o 
  -6   3   7        6.73       -0.99     10.74 o 
  -5   3   7     1879.47     1733.11     39.27 o 
  -4   3   7      778.54      766.80     20.23 o 
  -3   3   7     1420.14     1429.10     26.63 o 
  -2   3   7        6.68        4.05      3.81 o 
  -1   3   7     2606.35     2583.28     39.60 o 
   0   3   7     3461.59     3180.16     42.08 o 
   1   3   7     1077.73     1111.39     27.42 o 
   2   3   7      243.37      163.05      8.02 o 
   3   3   7      612.58      743.88     17.86 o 
   4   3   7        7.67        9.56      5.16 o 
   5   3   7      779.49      800.38     22.12 o 
   6   3   7     3971.76     3779.51     73.91 o 
   7   3   7      491.52      501.45     33.66 o 
   8   3   7      843.46      779.97     41.11 o 
   9   3   7       13.35       21.62     21.24 o 
  10   3   7      204.45      243.67     32.55 o 
  11   3   7       72.51       93.51     51.28 o 
 -10   4   7      758.72      887.42     70.35 o 
  -9   4   7      160.15      130.28     18.54 o 
  -8   4   7     1602.74     1425.56     49.71 o 
  -7   4   7       83.64       75.04     17.39 o 
  -6   4   7      276.87      262.47     17.99 o 
  -5   4   7      257.68      310.35     22.32 o 
  -4   4   7     7156.91     6911.23    104.18 o 
  -3   4   7      200.16      233.10     13.73 o 
  -2   4   7     3847.69     3488.62     48.48 o 
  -1   4   7     2158.84     2171.93     35.04 o 
   0   4   7       96.38       81.04      5.59 o 
   1   4   7     1984.28     1975.43     27.21 o 
   2   4   7     5400.95     5339.77     59.22 o 
   3   4   7     3261.81     3204.32     39.95 o 
   4   4   7     3653.88     3583.16     46.97 o 
   5   4   7     2932.05     2888.11     45.03 o 
   6   4   7      728.81      736.55     25.49 o 
   7   4   7      482.62      518.42     22.33 o 
   8   4   7       84.75      107.73     22.80 o 
   9   4   7     1896.35     1684.86     79.92 o 
  10   4   7        9.95       30.79     24.88 o 
  11   4   7      571.81      499.22     44.35 o 
  -9   5   7      393.57      433.10     50.18 o 
  -8   5   7       14.87       34.87     33.14 o 
  -7   5   7     1286.50     1106.41     61.92 o 
  -6   5   7       40.21       46.72     18.93 o 
  -5   5   7     5559.98     5221.82     92.30 o 
  -4   5   7      718.33      639.13     18.63 o 
  -3   5   7      979.73     1139.45     62.82 o 
  -2   5   7      947.83      924.12     19.63 o 
  -1   5   7     1045.48     1045.09     34.22 o 
   0   5   7     2249.80     2110.87     32.23 o 
   1   5   7     9518.25     9205.89    107.65 o 
   2   5   7     2774.71     2925.89     36.85 o 
   3   5   7       65.66       60.51      5.67 o 
   4   5   7       22.20       85.27      7.70 o 
   5   5   7     2944.09     2737.77     41.44 o 
   6   5   7      466.36      507.38     24.92 o 
   7   5   7       32.77       45.02     13.59 o 
   8   5   7      246.92      240.96     28.75 o 
   9   5   7        5.92      -11.29     21.83 o 
  10   5   7      227.27      215.96     33.09 o 
  11   5   7        2.90      -27.36     27.36 o 
  -9   6   7        5.24        9.13     30.38 o 
  -8   6   7      793.72      836.58     61.55 o 
  -7   6   7       51.85       74.55     35.28 o 
  -6   6   7      845.32      877.78     45.93 o 
  -5   6   7       73.29      120.46     22.20 o 
  -4   6   7      550.20      555.70     24.29 o 
  -3   6   7       93.87       95.34      9.26 o 
  -2   6   7     5284.50     4976.91     82.58 o 
  -1   6   7       11.80      130.13     14.24 o 
   0   6   7       63.87       58.01      5.90 o 
   1   6   7      426.95      739.12     48.66 o 
   2   6   7      278.01      264.55     10.45 o 
   3   6   7       52.23       50.50      5.93 o 
   4   6   7     2488.11     2381.73     36.00 o 
   5   6   7       16.55       26.03     10.06 o 
   6   6   7     1004.56     1055.02     36.05 o 
   7   6   7     1143.23     1091.98     54.19 o 
   8   6   7      486.78      525.23     27.89 o 
   9   6   7     1043.78     1012.57     61.44 o 
  10   6   7       99.42      110.65     30.24 o 
  -9   7   7      125.28      192.44     41.50 o 
  -8   7   7        9.25       -1.14     28.31 o 
  -7   7   7       44.29       21.54     25.73 o 
  -6   7   7      488.69      604.38     37.88 o 
  -5   7   7      797.21      812.90     41.86 o 
  -4   7   7       66.56       78.58     18.79 o 
  -3   7   7        5.31       12.54      8.47 o 
  -2   7   7      551.25      589.85     18.02 o 
  -1   7   7      274.06      284.41     11.65 o 
   0   7   7     1825.00     1805.76     29.58 o 
   1   7   7       15.71       19.74      6.58 o 
   2   7   7      483.64      531.77     21.61 o 
   3   7   7      105.77       85.68      8.17 o 
   4   7   7     3201.42     3076.22     46.74 o 
   5   7   7      620.29      637.27     21.22 o 
   6   7   7     2033.71     1830.04     50.87 o 
   7   7   7       75.11       94.03     17.54 o 
   8   7   7       23.59       16.88     16.83 o 
   9   7   7      114.97      133.49     31.34 o 
  10   7   7      843.22      857.72     72.63 o 
  -8   8   7      185.28      193.39     51.24 o 
  -7   8   7       46.21       68.69     36.03 o 
  -6   8   7      630.92      604.65     77.20 o 
  -5   8   7       14.75        1.66     17.74 o 
  -4   8   7      373.61      397.43     30.21 o 
  -3   8   7     1295.62     1551.48     54.02 o 
  -2   8   7      340.33      310.63     25.44 o 
  -1   8   7      350.78      380.11     16.23 o 
   0   8   7      492.70      476.17     22.24 o 
   1   8   7     3146.16     3009.73     74.75 o 
   2   8   7      890.75     1128.47     61.90 o 
   3   8   7     6400.10     5818.87     91.41 o 
   4   8   7       60.52       71.98     10.28 o 
   5   8   7      108.41      113.71     12.52 o 
   6   8   7        4.68       -3.68     14.99 o 
   7   8   7      839.15      767.65     34.55 o 
   8   8   7      644.15      538.22     31.48 o 
   9   8   7     1079.91     1026.77     40.72 o 
  10   8   7        0.38       17.80     26.76 o 
  -8   9   7      619.05      637.39     57.87 o 
  -7   9   7     2235.20     2394.24    100.56 o 
  -6   9   7       20.77        4.74     21.18 o 
  -5   9   7      146.56      145.59     62.20 o 
  -4   9   7      645.07      648.89     39.13 o 
  -3   9   7      269.93      297.43     27.55 o 
  -2   9   7      291.21      264.12     25.74 o 
  -1   9   7     1788.73     1793.09     86.58 o 
   0   9   7     1884.73     1829.90     49.16 o 
   1   9   7       14.34        6.21      8.94 o 
   2   9   7     1370.08     1416.90     39.07 o 
   3   9   7      938.54      837.81     24.53 o 
   4   9   7       39.67       43.28     12.75 o 
   5   9   7       81.29       88.87     13.74 o 
   6   9   7     1380.33     1337.22     53.38 o 
   7   9   7      134.29       89.37     19.61 o 
   8   9   7        0.16       -2.40     20.98 o 
   9   9   7      114.34       90.54     22.72 o 
  -7  10   7       33.65      125.94     35.43 o 
  -6  10   7        6.54       69.19     32.13 o 
  -5  10   7       83.95       70.05     23.86 o 
  -4  10   7     2343.55     2152.03     92.40 o 
  -3  10   7       57.09       73.25     20.99 o 
  -2  10   7       79.40       80.31     20.62 o 
  -1  10   7        2.12       91.55     23.08 o 
   0  10   7       29.57       35.43     17.68 o 
   1  10   7      487.35      546.92     35.09 o 
   2  10   7      988.76      898.10     43.51 o 
   3  10   7      895.29      892.38     36.53 o 
   4  10   7       20.17       52.69     17.08 o 
   5  10   7       29.45       35.34     17.67 o 
   6  10   7      212.02      239.39     22.22 o 
   7  10   7      345.18      330.45     26.62 o 
   8  10   7       12.75       22.35     21.68 o 
   9  10   7       60.56       64.83     22.74 o 
  -7  11   7      113.34       64.77     33.42 o 
  -6  11   7      175.34      185.01     31.42 o 
  -5  11   7      716.81      711.35     45.24 o 
  -4  11   7      306.79      359.03     39.99 o 
  -3  11   7       31.74       51.36     21.00 o 
  -2  11   7      790.60      771.22     53.14 o 
  -1  11   7      283.28      226.15     38.83 o 
   0  11   7      555.20      628.23     66.50 o 
   1  11   7      206.58      198.45     26.89 o 
   2  11   7      418.40      405.63     34.35 o 
   3  11   7       39.10       47.26     30.97 o 
   4  11   7      662.59      570.02     32.65 o 
   5  11   7      156.43      167.88     22.92 o 
   6  11   7       40.53       21.45     22.95 o 
   7  11   7       47.38       66.86     25.54 o 
   8  11   7       80.08       95.26     27.65 o 
  -6  12   7      195.10      143.72     45.72 o 
  -5  12   7      841.58      718.12     58.33 o 
  -4  12   7       12.16       31.87     31.73 o 
  -3  12   7      986.71     1065.25     52.72 o 
  -2  12   7      261.05      224.57     63.68 o 
  -1  12   7      127.83       91.63     28.56 o 
   0  12   7       10.29       11.66     23.69 o 
   1  12   7     2179.45     2020.59     71.27 o 
   2  12   7       37.88       38.76     22.97 o 
   3  12   7     1294.44     1369.14     58.85 o 
   4  12   7       75.10       52.38     19.59 o 
   5  12   7        9.33       36.41     20.18 o 
   6  12   7       45.85       62.18     26.37 o 
   7  12   7      434.47      502.57     40.91 o 
  -5  13   7       12.56      -10.82     30.54 o 
  -4  13   7       52.26      118.57     36.65 o 
  -3  13   7       69.96       35.37     31.62 o 
  -2  13   7      715.82      573.84     74.73 o 
  -1  13   7       15.79        3.15     38.05 o 
   0  13   7     1122.74     1146.24     94.42 o 
   1  13   7       26.79      106.07     47.32 o 
   2  13   7       33.44       33.68     30.85 o 
   3  13   7       42.66       34.36     25.06 o 
   4  13   7      660.69      747.51     40.08 o 
   5  13   7      122.27      121.39     23.93 o 
   6  13   7       99.15      110.64     33.97 o 
   7  13   7       19.84       30.00     45.28 o 
  -4  14   7      487.42      557.53     56.33 o 
  -3  14   7      229.31      236.97     42.59 o 
  -2  14   7      127.60      163.67     40.08 o 
  -1  14   7       90.87       87.03     49.14 o 
   0  14   7       29.32       74.17     50.30 o 
   1  14   7       62.10      -10.44     43.26 o 
   2  14   7       91.14       40.90     37.12 o 
   3  14   7      167.76       99.55     39.55 o 
   4  14   7      188.96      218.21     45.80 o 
   5  14   7        7.05      -18.96     25.64 o 
  -2  15   7      181.59      135.73     40.07 o 
  -1  15   7      280.91      275.10     63.35 o 
   0  15   7        0.72      -12.33     46.56 o 
   1  15   7       54.01      195.16     60.51 o 
   2  15   7       75.08       37.67     50.29 o 
   3  15   7       49.90      146.89     45.35 o 
   4  15   7      103.84      106.28     68.62 o 
  -3 -14   8       21.01       -9.31     25.12 o 
  -2 -14   8      183.86      131.93     45.08 o 
  -1 -14   8       28.24       -0.94     39.56 o 
   0 -14   8       65.92       67.47     92.04 o 
   1 -14   8       45.45       71.25     51.70 o 
   2 -14   8       64.10       71.63     53.17 o 
   3 -14   8      174.59      208.34     62.35 o 
  -5 -13   8       30.09      -58.16     58.16 o 
  -4 -13   8      122.12      147.71     31.31 o 
  -3 -13   8       24.84       -9.48     23.29 o 
  -2 -13   8      164.45      122.07     29.05 o 
  -1 -13   8       94.84       86.36     79.27 o 
   0 -13   8       24.92       -8.39     32.86 o 
   1 -13   8        6.10       27.74     45.22 o 
   2 -13   8      233.48      175.09     56.02 o 
   3 -13   8       96.62       92.07     51.35 o 
   4 -13   8       42.51       28.00     46.48 o 
  -6 -12   8      240.93      221.94     39.69 o 
  -5 -12   8      416.16      475.59     55.58 o 
  -4 -12   8       37.18        7.90     24.29 o 
  -3 -12   8      223.52      228.93     31.94 o 
  -2 -12   8        0.22      -15.73     25.84 o 
  -1 -12   8     2521.16     2300.41    103.63 o 
   0 -12   8       78.47       55.25     32.43 o 
   1 -12   8      171.13      140.91     49.30 o 
   2 -12   8       35.14       13.30     41.59 o 
   3 -12   8      590.72      604.15     78.31 o 
   4 -12   8        2.42       80.44     45.95 o 
   5 -12   8      831.58      776.96     85.56 o 
   6 -12   8       12.01      110.91     60.72 o 
  -7 -11   8       75.49       86.82     28.03 o 
  -6 -11   8        1.68      -12.52     24.10 o 
  -5 -11   8       30.36       39.05     23.44 o 
  -4 -11   8      744.67      659.65     42.28 o 
  -3 -11   8       74.44       72.69     28.82 o 
  -2 -11   8      976.27     1031.05     49.73 o 
  -1 -11   8      142.31      148.17     43.47 o 
   0 -11   8        8.79       18.55     30.37 o 
   1 -11   8        1.00       24.94     37.08 o 
   2 -11   8     1452.96     1392.61     99.47 o 
   3 -11   8      166.86      260.31     52.59 o 
   4 -11   8     1290.73     1335.61    101.56 o 
   5 -11   8       67.58      106.99     47.71 o 
   6 -11   8       33.16       18.88     49.81 o 
   7 -11   8       48.78       24.84     40.35 o 
  -7 -10   8       82.88       70.95     25.87 o 
  -6 -10   8        7.44      -14.23     20.40 o 
  -5 -10   8      498.12      474.44     29.95 o 
  -4 -10   8       76.27       71.68     25.12 o 
  -3 -10   8      146.27      105.59     23.02 o 
  -2 -10   8      100.99      111.41     22.17 o 
  -1 -10   8     1517.51     1482.30     54.01 o 
   0 -10   8       46.09        8.32     22.29 o 
   1 -10   8     2435.14     2199.77     92.31 o 
   2 -10   8       11.29       69.20     36.98 o 
   3 -10   8       40.10       62.32     37.78 o 
   4 -10   8      238.78      268.00     51.48 o 
   5 -10   8      833.47      844.98     80.82 o 
   6 -10   8       26.98       32.73     48.80 o 
   7 -10   8     1009.57     1120.01    120.34 o 
  -8  -9   8       22.37       -3.14     35.88 o 
  -7  -9   8       16.36       40.75     23.49 o 
  -6  -9   8      712.75      693.01     34.77 o 
  -5  -9   8      143.34      140.70     20.71 o 
  -4  -9   8      281.00      302.87     23.85 o 
  -3  -9   8      184.99      188.16     18.61 o 
  -2  -9   8       16.13       31.08     17.28 o 
  -1  -9   8      125.78      138.96     20.73 o 
   0  -9   8      349.58      419.30     58.76 o 
   1  -9   8      693.77      751.58     70.86 o 
   2  -9   8      115.64      109.79     38.48 o 
   3  -9   8      206.85      188.16     42.56 o 
   4  -9   8        7.74        2.25     32.47 o 
   5  -9   8       99.02       55.56     39.24 o 
   6  -9   8      157.33      223.06     59.27 o 
   7  -9   8      431.98      462.15     79.60 o 
   8  -9   8       81.31       49.73     57.11 o 
  -8  -8   8      314.90      247.28     51.07 o 
  -7  -8   8      209.72      218.47     26.60 o 
  -6  -8   8      102.85       88.88     19.41 o 
  -5  -8   8       58.26       74.23     17.71 o 
  -4  -8   8        0.56        2.09     12.34 o 
  -3  -8   8     2869.15     2685.21     64.75 o 
  -2  -8   8       43.24       73.79     11.76 o 
  -1  -8   8      732.97      718.35     31.03 o 
   0  -8   8      132.93      144.99     16.63 o 
   1  -8   8      128.52      143.74     39.02 o 
   2  -8   8      281.05      268.07     45.09 o 
   3  -8   8      685.88      730.90     67.96 o 
   4  -8   8     1827.02     1651.30     97.25 o 
   5  -8   8      104.60       99.71     38.35 o 
   6  -8   8     1299.26     1463.50    109.41 o 
   7  -8   8       75.10       57.79     45.08 o 
   8  -8   8       43.84        0.68     48.15 o 
   9  -8   8        1.79        2.65     22.98 o 
  -9  -7   8       23.52       71.01     36.95 o 
  -8  -7   8        1.95       -9.63     30.72 o 
  -7  -7   8       11.76       43.39     19.83 o 
  -6  -7   8     1290.47     1125.91     38.99 o 
  -5  -7   8        9.88      101.91     17.23 o 
  -4  -7   8     5575.02     5134.51    108.51 o 
  -3  -7   8      669.88      727.79     27.45 o 
  -2  -7   8       49.75       72.26     10.90 o 
  -1  -7   8       51.38       47.19     12.64 o 
   0  -7   8     6384.60     5899.08    123.37 o 
   1  -7   8     2003.40     1983.25     63.43 o 
   2  -7   8     5174.12     4647.05    144.45 o 
   3  -7   8      858.69      768.47     61.96 o 
   4  -7   8        5.04       36.65     28.98 o 
   5  -7   8       16.87        9.38     22.48 o 
   6  -7   8     2467.47     2166.81    136.77 o 
   7  -7   8      546.92      570.90     80.45 o 
   8  -7   8      103.42       68.19     47.89 o 
   9  -7   8       63.74        2.88     48.37 o 
  -9  -6   8       17.86       38.53     29.79 o 
  -8  -6   8        8.22        9.25     24.55 o 
  -7  -6   8     1185.50     1228.43     53.69 o 
  -6  -6   8       73.45       71.86     14.70 o 
  -5  -6   8        0.08       -7.56      8.50 o 
  -4  -6   8      398.15      404.40     22.16 o 
  -3  -6   8     1482.12     1379.22     36.38 o 
  -2  -6   8     1157.51     1102.91     27.76 o 
  -1  -6   8     7120.36     7014.19    124.76 o 
   0  -6   8        6.65        0.88      9.75 o 
   1  -6   8      106.55      123.40     14.46 o 
   2  -6   8      625.93      586.82     36.86 o 
   3  -6   8      173.19      195.40     25.72 o 
   4  -6   8     1720.53     1532.62     85.21 o 
   5  -6   8     1772.80     1662.35     69.96 o 
   6  -6   8      173.07      209.75     50.30 o 
   7  -6   8      127.66      142.44     46.56 o 
   8  -6   8       14.63       60.82     46.64 o 
   9  -6   8      121.13       96.63     54.51 o 
  10  -6   8      449.39      550.57     89.64 o 
  -9  -5   8       10.27        7.23     30.94 o 
  -8  -5   8      160.10      158.21     28.41 o 
  -7  -5   8      147.47      166.45     25.62 o 
  -6  -5   8      344.51      373.40     19.64 o 
  -5  -5   8        8.14       14.67     11.20 o 
  -4  -5   8      257.45      241.57     15.04 o 
  -3  -5   8      104.70      116.94      9.95 o 
  -2  -5   8      216.97      319.85     11.09 o 
  -1  -5   8     3893.88     3791.13     54.63 o 
   0  -5   8      878.41      893.81     20.59 o 
   1  -5   8     2804.10     2737.59     55.24 o 
   2  -5   8     3590.89     3551.86     79.05 o 
   3  -5   8      137.43      130.34     23.44 o 
   4  -5   8     1059.36      945.37     43.85 o 
   5  -5   8     1868.71     2086.55     78.92 o 
   6  -5   8       63.29       30.86     37.93 o 
   7  -5   8      756.86      589.53     75.53 o 
   8  -5   8      592.30      589.62     82.05 o 
   9  -5   8       14.44      -22.51     45.48 o 
  10  -5   8       93.67       55.12     58.84 o 
 -10  -4   8      186.28       84.65     36.65 o 
  -9  -4   8      334.03      292.28     41.50 o 
  -8  -4   8      404.57      377.76     34.78 o 
  -7  -4   8       27.51       37.63     20.89 o 
  -6  -4   8        2.88       29.16     13.53 o 
  -5  -4   8     1273.00     1153.79     27.28 o 
  -4  -4   8      641.25      754.65     19.19 o 
  -3  -4   8     3493.99     3412.63     45.61 o 
  -2  -4   8     1922.40     1790.91     25.72 o 
  -1  -4   8      231.21      263.89      8.94 o 
   0  -4   8      508.37      584.84     14.48 o 
   1  -4   8      408.54      338.35     16.57 o 
   2  -4   8     4187.98     4210.94     78.52 o 
   3  -4   8     1235.31     1131.76     33.43 o 
   4  -4   8     6304.06     6264.24    129.32 o 
   5  -4   8      111.18      155.57     15.57 o 
   6  -4   8      592.41      570.11     57.50 o 
   7  -4   8        0.73       12.61     23.98 o 
   8  -4   8      861.83      938.46     97.53 o 
   9  -4   8      165.03      142.92     52.78 o 
  10  -4   8      197.58      278.61     72.45 o 
 -10  -3   8       70.07       45.36     34.85 o 
  -9  -3   8      347.64      301.81     62.57 o 
  -8  -3   8      299.54      290.56     31.24 o 
  -7  -3   8        3.30       39.53     28.48 o 
  -6  -3   8     4686.07     4538.85     89.47 o 
  -5  -3   8       10.35       -2.05      9.60 o 
  -4  -3   8       17.42       26.75      6.67 o 
  -3  -3   8      199.48      252.34      9.22 o 
  -2  -3   8     4964.12     4746.56     56.40 o 
  -1  -3   8     8281.00     8402.24    103.64 o 
   0  -3   8     7244.17     6967.72     91.63 o 
   1  -3   8     8415.29     8246.19    112.51 o 
   2  -3   8      646.50      776.34     24.27 o 
   3  -3   8     2302.25     2289.48     42.18 o 
   4  -3   8       28.04       26.87      7.99 o 
   5  -3   8     1524.78     1421.13     47.85 o 
   6  -3   8        3.96       30.93     19.59 o 
   7  -3   8     1436.19     1732.25     76.88 o 
   8  -3   8      218.08      207.74     35.71 o 
   9  -3   8        5.39        1.49     29.50 o 
  10  -3   8        0.54       -9.16     32.01 o 
 -10  -2   8        2.73        5.74     30.34 o 
  -9  -2   8      933.35     1009.73     62.46 o 
  -8  -2   8        1.41       19.15     37.91 o 
  -7  -2   8      239.72      256.51     28.42 o 
  -6  -2   8       86.77       68.73     17.75 o 
  -5  -2   8     1214.52     1176.88     35.32 o 
  -4  -2   8      677.91      697.16     17.06 o 
  -3  -2   8     6686.10     6478.16     74.77 o 
  -2  -2   8     2643.89     2708.80     36.07 o 
  -1  -2   8      943.31     1011.50     17.89 o 
   0  -2   8       49.09       48.63      5.09 o 
   1  -2   8      683.87      844.17     17.16 o 
   2  -2   8     1064.47     1086.47     18.70 o 
   3  -2   8     5447.26     5117.92     74.32 o 
   4  -2   8      486.53      477.70     15.19 o 
   5  -2   8      319.30      415.70     33.29 o 
   6  -2   8       37.41       74.89     24.02 o 
   7  -2   8       73.56      116.25     26.65 o 
   8  -2   8      547.06      580.20     71.62 o 
   9  -2   8       92.99       70.67     31.94 o 
  10  -2   8      305.09      287.16     46.26 o 
  11  -2   8       47.46       84.43     71.13 o 
 -10  -1   8      130.59      187.25     43.87 o 
  -9  -1   8        1.69        2.86     15.39 o 
  -8  -1   8      159.48      185.16     25.96 o 
  -7  -1   8     1734.31     1849.46     54.18 o 
  -6  -1   8      158.43      183.09     18.27 o 
  -5  -1   8      114.21      138.30     11.44 o 
  -4  -1   8     1222.22     1399.05     32.28 o 
  -3  -1   8      631.06      622.76     13.04 o 
  -2  -1   8     4317.48     4370.56     53.79 o 
  -1  -1   8     4523.41     4600.04     56.19 o 
   0  -1   8     4509.14     4174.50     60.71 o 
   1  -1   8     6418.71     7060.06     91.32 o 
   2  -1   8     3319.80     3364.20     44.46 o 
   3  -1   8     1819.44     2000.35     67.38 o 
   4  -1   8        4.40       13.16      6.24 o 
   5  -1   8     2031.29     1990.95     49.66 o 
   6  -1   8       82.79       98.38     18.09 o 
   7  -1   8     1066.02     1058.48     57.91 o 
   8  -1   8       12.97       22.87     26.85 o 
   9  -1   8      348.51      326.20     43.70 o 
  10  -1   8       11.45       27.51     32.15 o 
  11  -1   8      419.28      550.47     92.19 o 
 -10   0   8       55.14       77.56     28.75 o 
  -9   0   8      494.47      463.99     36.38 o 
  -8   0   8        1.34      -17.52     17.52 o 
  -7   0   8        2.76       -7.62      8.15 o 
  -6   0   8       42.82       62.63     13.60 o 
  -5   0   8     1309.96     1203.84     39.23 o 
  -4   0   8     1776.49     1742.72     50.76 o 
  -3   0   8      257.44      219.72     11.24 o 
  -2   0   8       18.84       35.42      4.25 o 
  -1   0   8        0.44       -1.01      3.23 o 
   0   0   8     3869.47     3897.86     52.99 o 
   1   0   8     2970.49     3085.18     41.14 o 
   2   0   8    11633.30    12497.57    149.80 o 
   3   0   8      134.55      178.79      7.65 o 
   4   0   8     2402.77     2536.91     37.78 o 
   5   0   8     2424.69     2335.95     56.44 o 
   6   0   8     3553.24     3379.48     67.55 o 
   7   0   8      161.12      220.39     47.55 o 
   8   0   8     1052.16     1004.54     62.96 o 
   9   0   8      114.09      113.97     33.42 o 
  10   0   8      115.82      188.07     40.30 o 
  11   0   8      195.87      244.88     47.47 o 
 -10   1   8      346.00      336.96     39.85 o 
  -9   1   8        6.62        4.85     20.98 o 
  -8   1   8      684.21      716.16     68.77 o 
  -7   1   8      225.63      228.32     25.59 o 
  -6   1   8      203.74      201.13     18.31 o 
  -5   1   8     2190.55     2173.51     44.23 o 
  -4   1   8     3469.51     3212.62     59.31 o 
  -3   1   8     1513.09     1554.40     27.49 o 
  -2   1   8     1174.51     1221.24     22.55 o 
  -1   1   8    10190.07     9883.52    118.31 o 
   0   1   8     2666.19     2793.49     37.37 o 
   1   1   8     3290.46     3196.16     42.35 o 
   2   1   8        0.50        1.44      2.77 o 
   3   1   8      247.78      217.85      8.02 o 
   4   1   8      674.52      849.16     24.38 o 
   5   1   8     5344.33     5052.04     84.95 o 
   6   1   8      264.27      443.29     41.50 o 
   7   1   8      589.08      579.45     33.30 o 
   8   1   8      105.07      185.33     34.19 o 
   9   1   8      159.58      132.22     52.43 o 
  10   1   8      267.93      155.03     63.23 o 
  11   1   8      600.23      545.98    135.62 o 
 -10   2   8       16.01       15.95     21.67 o 
  -9   2   8      170.06      172.37     30.17 o 
  -8   2   8      149.46      148.27     23.25 o 
  -7   2   8       73.25       66.49     18.00 o 
  -6   2   8      571.27      587.72     50.65 o 
  -5   2   8     1867.58     1854.64     47.19 o 
  -4   2   8      608.69      610.92     25.50 o 
  -3   2   8      509.75      440.59     12.75 o 
  -2   2   8     1051.45      882.87     21.56 o 
  -1   2   8     3613.01     3605.20     57.51 o 
   0   2   8     8358.33     8650.51    104.37 o 
   1   2   8     1883.17     1745.69     24.31 o 
   2   2   8     7598.37     7577.87     89.11 o 
   3   2   8     1027.62     1329.77     37.35 o 
   4   2   8      670.52      741.13     31.82 o 
   5   2   8      228.96      202.86     11.89 o 
   6   2   8     1022.87     1144.54     37.81 o 
   7   2   8     1179.66     1156.97     40.09 o 
   8   2   8     3729.61     3389.06    116.30 o 
   9   2   8      216.57      221.86     29.09 o 
  10   2   8        1.87      -25.24     31.82 o 
  11   2   8       14.88       46.30     38.69 o 
 -10   3   8        8.34       25.71     20.90 o 
  -9   3   8       19.19       25.66     21.37 o 
  -8   3   8     1771.34     1691.98     70.97 o 
  -7   3   8       63.98       81.35     17.31 o 
  -6   3   8      952.30      967.66     34.21 o 
  -5   3   8       32.20       36.13     12.96 o 
  -4   3   8     1006.49     1047.85     27.22 o 
  -3   3   8      432.27      423.53     15.19 o 
  -2   3   8     5757.39     4950.70     75.60 o 
  -1   3   8     1171.23     1201.60     33.16 o 
   0   3   8       97.71      100.43      7.00 o 
   1   3   8      281.41      381.91     18.25 o 
   2   3   8      278.64      339.65      9.39 o 
   3   3   8     5901.50     5986.77     72.52 o 
   4   3   8      467.71      470.77     14.13 o 
   5   3   8     3607.91     3580.92     56.12 o 
   6   3   8       46.63       55.52     11.61 o 
   7   3   8        4.54       90.92     17.15 o 
   8   3   8       48.79      119.29     22.32 o 
   9   3   8       83.61       58.64     23.11 o 
  10   3   8      178.36      194.24     31.14 o 
  11   3   8      131.60      168.33     32.31 o 
  -9   4   8      107.75      111.62     18.95 o 
  -8   4   8        1.22        1.51     19.94 o 
  -7   4   8       17.49       37.00     15.31 o 
  -6   4   8      755.74      796.38     31.14 o 
  -5   4   8      278.70      297.67     26.22 o 
  -4   4   8     1058.45     1066.28     31.40 o 
  -3   4   8       40.88       50.68      9.45 o 
  -2   4   8     2799.31     2987.47     49.27 o 
  -1   4   8      556.28      639.47     16.67 o 
   0   4   8    11463.44    11816.20    151.37 o 
   1   4   8     2183.26     2154.29     29.79 o 
   2   4   8    13207.41    12964.77    142.22 o 
   3   4   8     1740.56     1549.24     22.98 o 
   4   4   8       37.39       51.41      6.25 o 
   5   4   8     1237.14     1585.90     79.23 o 
   6   4   8     1454.01     1328.83     35.44 o 
   7   4   8        8.45       16.30     10.82 o 
   8   4   8      980.48     1046.06     48.66 o 
   9   4   8        3.32       10.49     21.79 o 
  10   4   8      120.87      121.83     29.87 o 
  11   4   8       99.78       81.08     30.68 o 
  -9   5   8       23.11       39.04     32.72 o 
  -8   5   8       35.76       25.48     37.61 o 
  -7   5   8      351.68      319.55     39.04 o 
  -6   5   8       33.43       36.34     12.94 o 
  -5   5   8      661.51      597.70     29.29 o 
  -4   5   8       53.08       52.12      9.60 o 
  -3   5   8     6427.94     5942.36     97.96 o 
  -2   5   8      298.61      330.34     11.32 o 
  -1   5   8     4991.68     4637.87     67.03 o 
   0   5   8        3.64       -2.47      4.45 o 
   1   5   8     1241.84     1396.82     22.79 o 
   2   5   8      698.53      732.72     13.10 o 
   3   5   8     7935.25     7293.92     83.87 o 
   4   5   8      114.26      341.49     15.62 o 
   5   5   8     2392.66     2227.83     37.68 o 
   6   5   8      189.23      341.76     22.07 o 
   7   5   8        5.87       25.79     13.71 o 
   8   5   8     1176.65     1054.34     49.55 o 
   9   5   8     1307.54     1248.38     55.67 o 
  10   5   8      189.46      203.36     32.59 o 
  -9   6   8       54.66       26.31     32.93 o 
  -8   6   8        3.42       -3.57     28.26 o 
  -7   6   8     1317.27     1264.37     68.36 o 
  -6   6   8      503.68      502.23     75.51 o 
  -5   6   8        9.05       40.02     18.64 o 
  -4   6   8     1817.58     1758.52     44.30 o 
  -3   6   8     1091.27      968.39     26.44 o 
  -2   6   8      386.75      398.44     16.39 o 
  -1   6   8      938.99      917.80     18.86 o 
   0   6   8     5999.38     5593.29     87.16 o 
   1   6   8      247.47      263.00     10.84 o 
   2   6   8     5100.89     4659.84     61.89 o 
   3   6   8      421.59      445.50     13.53 o 
   4   6   8       19.62       39.53      8.36 o 
   5   6   8     1513.04     1323.90     45.83 o 
   6   6   8     1875.29     1747.83     48.80 o 
   7   6   8     2073.27     1872.00     51.85 o 
   8   6   8       90.46      106.77     17.97 o 
   9   6   8       56.80       62.06     25.59 o 
  10   6   8       24.52       20.95     26.86 o 
  -9   7   8      128.49      197.97     42.32 o 
  -8   7   8      573.12      651.43     57.58 o 
  -7   7   8        4.77      -38.52     55.80 o 
  -6   7   8      157.38      165.84     26.57 o 
  -5   7   8      258.59      264.89     31.47 o 
  -4   7   8     1101.78     1026.67     63.48 o 
  -3   7   8     2315.81     2087.84     50.57 o 
  -2   7   8      186.63      167.41     17.84 o 
  -1   7   8      995.33      923.66     21.75 o 
   0   7   8      677.43      658.13     20.87 o 
   1   7   8      558.19      664.94     21.82 o 
   2   7   8     1305.38     1253.29     25.83 o 
   3   7   8     5017.44     5126.88     70.39 o 
   4   7   8      791.67      791.49     21.31 o 
   5   7   8     1743.20     1740.24     35.71 o 
   6   7   8       50.60       95.38     19.83 o 
   7   7   8      113.00      145.48     19.77 o 
   8   7   8       83.65       88.84     18.70 o 
   9   7   8      183.48      238.00     32.69 o 
  10   7   8      549.18      572.03     44.93 o 
  -8   8   8       33.03      -31.86     31.86 o 
  -7   8   8      118.91       67.43     46.55 o 
  -6   8   8      447.16      523.58     38.04 o 
  -5   8   8     1657.90     1619.78     59.19 o 
  -4   8   8       24.84      112.43     22.01 o 
  -3   8   8       42.31       17.64     16.79 o 
  -2   8   8     1416.72     1525.80     41.35 o 
  -1   8   8      884.45      747.18     28.43 o 
   0   8   8     4353.43     3910.40     70.23 o 
   1   8   8      908.13      862.31     25.80 o 
   2   8   8      106.60      103.34     10.07 o 
   3   8   8       54.04       72.58      9.69 o 
   4   8   8      123.03      151.27     11.41 o 
   5   8   8       73.49       78.28     12.08 o 
   6   8   8      742.94      712.87     41.18 o 
   7   8   8      105.53      118.76     19.57 o 
   8   8   8      181.93      161.89     22.32 o 
   9   8   8        2.39      -15.45     21.39 o 
  10   8   8      120.80      100.06     30.89 o 
  -8   9   8        2.68       35.99     32.00 o 
  -7   9   8       51.58       70.40     32.20 o 
  -6   9   8       86.77      130.77     26.45 o 
  -5   9   8     1479.09     1305.51     88.50 o 
  -4   9   8       13.42       16.39     19.19 o 
  -3   9   8     3123.74     2945.67     85.89 o 
  -2   9   8       38.23       20.93     17.27 o 
  -1   9   8      216.81      186.70     16.96 o 
   0   9   8       26.02        7.87     11.26 o 
   1   9   8     1392.97     1321.88     49.72 o 
   2   9   8      387.23      866.24     87.74 o 
   3   9   8     1285.36     1230.86     32.47 o 
   4   9   8      183.00      248.16     16.62 o 
   5   9   8       10.83       -0.35     10.71 o 
   6   9   8      331.81      314.60     24.02 o 
   7   9   8      116.95      140.74     21.84 o 
   8   9   8      650.24      618.60     35.06 o 
   9   9   8       40.86       51.19     22.97 o 
  -7  10   8       72.01       80.42     75.50 o 
  -6  10   8      588.39      568.63     42.43 o 
  -5  10   8      459.40      525.38     38.86 o 
  -4  10   8       94.74      106.02     23.72 o 
  -3  10   8      101.06       94.73     21.89 o 
  -2  10   8      873.82      880.60     45.45 o 
  -1  10   8      668.70      587.37     37.28 o 
   0  10   8     1744.97     1633.95     71.18 o 
   1  10   8      610.80      596.39     30.17 o 
   2  10   8       19.54       11.62     14.73 o 
   3  10   8      481.78      618.78     35.14 o 
   4  10   8     2168.70     2089.82     47.70 o 
   5  10   8     1932.64     1890.21     50.11 o 
   6  10   8      394.14      338.64     32.94 o 
   7  10   8       52.24       60.60     19.58 o 
   8  10   8        2.00       70.47     22.45 o 
   9  10   8      226.19      221.12     27.16 o 
  -6  11   8      724.76      850.23     72.34 o 
  -5  11   8       73.50      110.26     26.93 o 
  -4  11   8       30.71       27.93     22.64 o 
  -3  11   8      517.74      516.20     38.88 o 
  -2  11   8      708.08      629.89     39.86 o 
  -1  11   8       21.81       46.51     21.21 o 
   0  11   8      478.93      507.58     44.59 o 
   1  11   8      826.22      909.78     53.03 o 
   2  11   8      251.01      249.86     29.43 o 
   3  11   8      846.92      983.42     49.26 o 
   4  11   8      703.03      717.40     35.61 o 
   5  11   8        3.22      -15.93     15.93 o 
   6  11   8       25.69        2.55     22.77 o 
   7  11   8      464.57      451.79     39.29 o 
   8  11   8      601.77      630.05     45.00 o 
  -6  12   8      137.71      204.83     85.24 o 
  -5  12   8       13.23       11.80     25.05 o 
  -4  12   8       85.98       93.38     26.84 o 
  -3  12   8      519.73      532.32     40.76 o 
  -2  12   8      806.05      839.83     53.02 o 
  -1  12   8       53.33       77.54     27.37 o 
   0  12   8       88.61      109.21     30.00 o 
   1  12   8      145.41       66.62     52.28 o 
   2  12   8        8.19       16.69     21.84 o 
   3  12   8      173.62      212.82     33.08 o 
   4  12   8      310.42      318.50     28.15 o 
   5  12   8      110.51      220.25     24.27 o 
   6  12   8      404.41      404.76     44.69 o 
   7  12   8      192.69      156.40     32.04 o 
  -5  13   8       56.05      118.64     38.27 o 
  -4  13   8      161.73      225.94     41.76 o 
  -3  13   8       45.01       83.11     34.17 o 
  -2  13   8      277.45      291.10     50.69 o 
  -1  13   8      257.03      260.71     32.71 o 
   0  13   8       56.58       64.80     29.55 o 
   1  13   8      467.64      450.56     46.53 o 
   2  13   8       42.78       41.02     28.96 o 
   3  13   8       10.86      -13.87     26.55 o 
   4  13   8       48.49      100.52     27.90 o 
   5  13   8       64.36       54.99     23.45 o 
   6  13   8      155.15      146.91     32.18 o 
  -3  14   8       69.04       65.24     35.89 o 
  -2  14   8      400.95      272.87     44.40 o 
  -1  14   8      160.75      177.78     38.95 o 
   0  14   8      185.72      254.31     60.18 o 
   1  14   8       57.84       52.74     46.69 o 
   2  14   8      566.71      520.43     73.52 o 
   3  14   8      397.14      369.62     65.07 o 
   4  14   8      229.67      271.90     62.56 o 
   5  14   8       85.23       87.32     30.20 o 
  -1  15   8      254.86      198.40     44.39 o 
   0  15   8      253.11      278.49     46.78 o 
   1  15   8      436.30      446.93     73.51 o 
   2  15   8      461.47      325.65     66.61 o 
   3  15   8       80.49       86.26     55.11 o 
  -2 -14   9      305.05      108.82    136.85 o 
  -1 -14   9       10.95       18.89     42.11 o 
   0 -14   9        1.54       55.58     50.65 o 
   1 -14   9        8.88       -4.05     47.57 o 
   2 -14   9      316.53      278.24     70.00 o 
  -4 -13   9        2.80       44.49     29.68 o 
  -3 -13   9      184.82      225.74     33.41 o 
  -2 -13   9      189.25      157.55     43.51 o 
  -1 -13   9       52.77       36.56     32.70 o 
   0 -13   9       21.43       20.55     34.66 o 
   1 -13   9      512.52      422.14     71.43 o 
   2 -13   9        2.77       -2.11     46.04 o 
   3 -13   9       48.21       38.65     47.54 o 
   4 -13   9      372.57      505.14     78.44 o 
  -5 -12   9       21.42       31.70     36.75 o 
  -4 -12   9        7.15       15.01     25.52 o 
  -3 -12   9      588.42      535.09     41.24 o 
  -2 -12   9      294.71      259.30     31.64 o 
  -1 -12   9        0.92        7.26     30.13 o 
   0 -12   9       83.61       55.99     33.08 o 
   1 -12   9      259.21      237.94     54.05 o 
   2 -12   9        3.55       53.08     44.11 o 
   3 -12   9      576.50      464.88     70.48 o 
   4 -12   9       12.10       27.58     48.69 o 
   5 -12   9      407.81      254.38     61.72 o 
  -6 -11   9        9.25        3.62     25.68 o 
  -5 -11   9       33.22       26.82     24.10 o 
  -4 -11   9        2.60        5.17     22.19 o 
  -3 -11   9      298.98      301.47     31.51 o 
  -2 -11   9      291.06      306.28     31.37 o 
  -1 -11   9       10.11      -15.39     30.00 o 
   0 -11   9      215.60      151.01     83.88 o 
   1 -11   9       39.46       97.34     43.38 o 
   2 -11   9       10.87        5.14     38.21 o 
   3 -11   9        3.35      -37.24     37.24 o 
   4 -11   9      488.33      480.30     68.00 o 
   5 -11   9       41.48       18.84     44.15 o 
   6 -11   9      782.67      742.28    100.77 o 
  -7 -10   9        6.54        2.08     24.61 o 
  -6 -10   9       58.68       60.81     22.22 o 
  -5 -10   9      261.80      247.26     24.97 o 
  -4 -10   9      842.78      810.82     44.44 o 
  -3 -10   9      130.40       99.08     23.89 o 
  -2 -10   9       21.66       15.95     19.42 o 
  -1 -10   9     1342.86     1299.56     51.40 o 
   0 -10   9      124.50      110.96     30.95 o 
   1 -10   9      709.34      607.57     69.18 o 
   2 -10   9      215.56      221.86     48.41 o 
   3 -10   9      495.28      418.22     61.06 o 
   4 -10   9       82.83      109.68     42.21 o 
   5 -10   9        6.25       40.83     40.09 o 
   6 -10   9      251.68      209.57     62.73 o 
   7 -10   9       55.26       53.41     55.32 o 
  -8  -9   9       18.40        5.95     64.46 o 
  -7  -9   9      813.80      881.72     45.39 o 
  -6  -9   9      138.07      154.87     28.12 o 
  -5  -9   9      948.04      858.05     45.56 o 
  -4  -9   9        0.20       -3.13     13.79 o 
  -3  -9   9       98.66      119.38     21.56 o 
  -2  -9   9      707.80      644.58     37.80 o 
  -1  -9   9     2869.32     2740.80     79.51 o 
   0  -9   9      617.54      541.79     56.57 o 
   1  -9   9        3.62       -0.23     30.60 o 
   2  -9   9       11.40       48.81     34.79 o 
   3  -9   9      398.02      349.16     54.79 o 
   4  -9   9     1006.70     1018.48     79.20 o 
   5  -9   9      163.19      179.95     45.70 o 
   6  -9   9      959.26      907.06    101.07 o 
   7  -9   9       44.42       60.50     50.81 o 
   8  -9   9        1.32       -3.96     50.96 o 
  -8  -8   9      276.02      222.14     41.66 o 
  -7  -8   9        4.74       87.03     22.33 o 
  -6  -8   9       17.77        1.57     17.66 o 
  -5  -8   9      273.26      266.33     23.60 o 
  -4  -8   9      137.53      122.88     26.10 o 
  -3  -8   9      734.72      669.19     39.59 o 
  -2  -8   9      712.97      692.34     25.91 o 
  -1  -8   9      135.94      160.99     18.13 o 
   0  -8   9       18.65       -9.76     13.92 o 
   1  -8   9      160.17      129.43     27.94 o 
   2  -8   9       84.08       83.89     34.04 o 
   3  -8   9     1312.64     1116.53     79.67 o 
   4  -8   9      371.45      398.64     53.22 o 
   5  -8   9      153.79      187.69     41.98 o 
   6  -8   9        5.07       50.29     46.14 o 
   7  -8   9      715.71      721.90     90.20 o 
   8  -8   9       40.16      -28.56     48.80 o 
  -8  -7   9      152.69       88.07     36.11 o 
  -7  -7   9      168.87      180.18     35.32 o 
  -6  -7   9       41.57       34.50     16.70 o 
  -5  -7   9       67.23       95.90     17.99 o 
  -4  -7   9      406.79      397.50     24.83 o 
  -3  -7   9       18.61      227.79     23.57 o 
  -2  -7   9     2289.34     2143.10     49.06 o 
  -1  -7   9        7.82       82.44     14.34 o 
   0  -7   9     3080.33     2791.67     67.31 o 
   1  -7   9     1229.01     1308.81     58.21 o 
   2  -7   9      314.60      268.94     42.76 o 
   3  -7   9        0.08       36.53     27.60 o 
   4  -7   9      816.44      836.22     68.91 o 
   5  -7   9       43.06       57.82     24.04 o 
   6  -7   9      224.63      152.04     53.51 o 
   7  -7   9       57.22       80.29     47.94 o 
   8  -7   9        6.10      -36.26     36.26 o 
   9  -7   9      141.74       70.53     56.80 o 
  -9  -6   9       18.68       16.74     32.02 o 
  -8  -6   9       37.37        1.12     24.95 o 
  -7  -6   9      218.39      195.64     28.64 o 
  -6  -6   9      504.63      551.67     25.37 o 
  -5  -6   9     1069.78     1040.16     42.30 o 
  -4  -6   9      182.13      219.74     19.00 o 
  -3  -6   9     2091.15     2096.17     64.03 o 
  -2  -6   9     1176.68     1181.08     33.06 o 
  -1  -6   9       93.89       69.84     11.16 o 
   0  -6   9      356.64      338.91     20.69 o 
   1  -6   9     1649.50     1717.40     50.87 o 
   2  -6   9      416.68      427.59     34.00 o 
   3  -6   9      408.15      626.18     52.44 o 
   4  -6   9      530.36      579.22     54.92 o 
   5  -6   9      711.13      787.89     50.59 o 
   6  -6   9      806.83      806.55     86.88 o 
   7  -6   9     1834.88     1847.21    125.43 o 
   8  -6   9      759.74      839.76     97.40 o 
   9  -6   9       34.62       98.70     54.38 o 
  -9  -5   9      918.52      948.65     65.61 o 
  -8  -5   9      554.34      547.70     48.34 o 
  -7  -5   9      189.48      162.72     27.35 o 
  -6  -5   9      353.37      360.27     39.00 o 
  -5  -5   9       70.60       71.86     12.96 o 
  -4  -5   9       57.87      107.17     19.69 o 
  -3  -5   9     1390.71     1294.70     24.41 o 
  -2  -5   9     3058.41     3019.97     44.14 o 
  -1  -5   9      148.39      133.57      9.84 o 
   0  -5   9     1054.09     1126.27     24.78 o 
   1  -5   9      810.64      780.99     26.37 o 
   2  -5   9      182.55      202.43     17.30 o 
   3  -5   9      134.25      131.54     20.62 o 
   4  -5   9     3187.13     3028.11    100.13 o 
   5  -5   9       96.18       85.42     22.21 o 
   6  -5   9      121.87      121.96     46.07 o 
   7  -5   9      323.33      338.87     62.38 o 
   8  -5   9     1133.05     1025.67     94.60 o 
   9  -5   9      125.59      136.09     55.53 o 
  10  -5   9      437.12      321.48     75.98 o 
  -9  -4   9      107.90       82.72     34.17 o 
  -8  -4   9      585.30      642.77     56.97 o 
  -7  -4   9      249.09      225.05     27.99 o 
  -6  -4   9      788.89      795.66     34.94 o 
  -5  -4   9      633.63      662.08     21.23 o 
  -4  -4   9     1761.05     1723.64     33.64 o 
  -3  -4   9       58.15       49.10      6.58 o 
  -2  -4   9       18.30       20.19      5.11 o 
  -1  -4   9      222.85      179.88      8.31 o 
   0  -4   9     2303.69     2229.18     35.23 o 
   1  -4   9     4347.39     3852.81     65.37 o 
   2  -4   9     2414.31     2334.59     48.87 o 
   3  -4   9      265.14      270.66     25.41 o 
   4  -4   9      413.08      420.39     29.69 o 
   5  -4   9      371.24      283.05     48.01 o 
   6  -4   9      162.49      181.35     43.68 o 
   7  -4   9     1976.67     1794.53    120.65 o 
   8  -4   9      359.36      342.11     67.82 o 
   9  -4   9      542.42      568.17     82.58 o 
  10  -4   9      174.29      183.12     60.33 o 
 -10  -3   9      117.65      116.99     57.67 o 
  -9  -3   9      155.93      187.39     62.63 o 
  -8  -3   9       18.29       13.53     21.03 o 
  -7  -3   9      480.40      530.90     39.37 o 
  -6  -3   9        1.37        4.16     12.75 o 
  -5  -3   9        9.71      111.00     12.01 o 
  -4  -3   9     2542.89     2317.03     36.46 o 
  -3  -3   9      190.93      350.08     16.18 o 
  -2  -3   9     2190.25     2041.82     28.42 o 
  -1  -3   9      665.61      529.05     13.53 o 
   0  -3   9      156.94      207.98      9.85 o 
   1  -3   9      468.75      445.00     13.45 o 
   2  -3   9     3131.65     2893.99     51.70 o 
   3  -3   9      546.02      547.75     17.20 o 
   4  -3   9     2663.05     2699.42     63.22 o 
   5  -3   9       31.85       12.91     10.92 o 
   6  -3   9        5.00       24.80     21.57 o 
   7  -3   9      586.99      644.51     81.76 o 
   8  -3   9      259.96      261.68     37.63 o 
   9  -3   9      130.93      184.68     37.97 o 
  10  -3   9      329.10      309.31     76.22 o 
 -10  -2   9        1.84      -17.50     29.26 o 
  -9  -2   9       80.75      102.39     32.32 o 
  -8  -2   9      144.44      136.38     25.93 o 
  -7  -2   9     2149.24     2065.64     82.73 o 
  -6  -2   9      405.64      466.47     21.73 o 
  -5  -2   9     2778.93     2691.75     49.14 o 
  -4  -2   9       11.65       19.20      6.08 o 
  -3  -2   9        3.80       11.99      4.99 o 
  -2  -2   9      646.18      673.43     14.17 o 
  -1  -2   9     9194.85     9069.97    111.81 o 
   0  -2   9      408.68      421.35     13.23 o 
   1  -2   9     2085.83     2244.89     33.88 o 
   2  -2   9      195.57      248.03      9.18 o 
   3  -2   9        0.70       17.98      7.64 o 
   4  -2   9     5768.03     5553.10    101.21 o 
   5  -2   9     7860.88     7189.90    174.55 o 
   6  -2   9      886.52      808.21     49.46 o 
   7  -2   9      137.79      155.84     37.37 o 
   8  -2   9       15.64      -31.40     35.10 o 
   9  -2   9       66.17       81.58     32.88 o 
  10  -2   9      290.23      233.39     44.47 o 
 -10  -1   9      116.46      120.15     34.41 o 
  -9  -1   9      339.45      397.22     49.67 o 
  -8  -1   9      204.04      253.48     29.61 o 
  -7  -1   9      326.40      288.72     28.13 o 
  -6  -1   9       38.56      113.12     17.07 o 
  -5  -1   9      900.40      923.36     24.67 o 
  -4  -1   9     1476.61     1404.13     29.60 o 
  -3  -1   9        2.40        1.60      4.89 o 
  -2  -1   9     2668.87     2468.69     33.45 o 
  -1  -1   9      439.22      360.93     10.08 o 
   0  -1   9      493.72      491.25     14.17 o 
   1  -1   9       14.65       24.82      5.10 o 
   2  -1   9     5587.79     5117.72     65.40 o 
   3  -1   9     1323.00     1322.81     21.77 o 
   4  -1   9     3558.05     3417.48     56.80 o 
   5  -1   9     4405.91     4505.08     96.72 o 
   6  -1   9      128.89      135.69     20.15 o 
   7  -1   9      256.24      266.75     35.15 o 
   8  -1   9     2061.14     2116.37    166.51 o 
   9  -1   9     1991.52     1876.85     90.35 o 
  10  -1   9      317.86      317.23     47.39 o 
  11  -1   9      323.19      351.00     53.62 o 
 -10   0   9       87.07      114.28     31.72 o 
  -9   0   9       23.84       44.01     22.97 o 
  -8   0   9      425.14      412.20     33.45 o 
  -7   0   9       24.55       -0.16     11.91 o 
  -6   0   9     2145.89     2014.03     54.31 o 
  -5   0   9      517.99      565.84     24.46 o 
  -4   0   9      520.87      559.01     23.77 o 
  -3   0   9      509.52      509.79     17.21 o 
  -2   0   9     1098.09     1134.84     19.09 o 
  -1   0   9     6166.35     5835.04     69.20 o 
   0   0   9      228.77      327.36     12.22 o 
   1   0   9     5834.08     5872.24     74.01 o 
   2   0   9      290.81      308.44      9.98 o 
   3   0   9      362.46      365.66     13.21 o 
   4   0   9      120.04      145.25      8.38 o 
   5   0   9     2978.25     2828.88     57.72 o 
   6   0   9     3735.33     3610.47     72.00 o 
   7   0   9     2590.41     2418.59     95.74 o 
   8   0   9      309.16      259.38     37.98 o 
   9   0   9        5.03       26.31     30.49 o 
  10   0   9       37.71       29.66     77.32 o 
  11   0   9       37.56       73.81     39.42 o 
 -10   1   9      185.72      189.57     30.68 o 
  -9   1   9      527.56      574.76     39.76 o 
  -8   1   9       65.42       57.50     20.63 o 
  -7   1   9      326.45      409.93     43.35 o 
  -6   1   9     3650.09     3445.95     79.80 o 
  -5   1   9     1284.25     1337.23     41.57 o 
  -4   1   9     4061.54     3783.29     82.14 o 
  -3   1   9     1796.51     1761.45     33.44 o 
  -2   1   9      864.46      803.59     18.10 o 
  -1   1   9      202.69      198.34      8.56 o 
   0   1   9     3772.26     4028.28     52.34 o 
   1   1   9      756.48      826.58     17.89 o 
   2   1   9     4947.50     4719.94     61.02 o 
   3   1   9       16.63       15.18      4.74 o 
   4   1   9      587.04      621.02     14.86 o 
   5   1   9      526.09      565.40     20.70 o 
   6   1   9       48.52       45.37     13.22 o 
   7   1   9      273.78      330.09     26.76 o 
   8   1   9      212.70      213.78     25.61 o 
   9   1   9      128.54      155.45     36.40 o 
  10   1   9        1.77        8.42     34.43 o 
  11   1   9       57.65       66.72     41.20 o 
 -10   2   9      196.70      193.06     36.03 o 
  -9   2   9      606.03      608.38     50.78 o 
  -8   2   9       32.81       23.79     18.36 o 
  -7   2   9     2479.62     2389.75     71.97 o 
  -6   2   9      154.10      169.56     23.62 o 
  -5   2   9      109.85      102.96     20.51 o 
  -4   2   9     1656.96     1565.93     41.84 o 
  -3   2   9     2990.97     2970.67     54.81 o 
  -2   2   9      596.45      580.69     18.17 o 
  -1   2   9     5838.72     5544.16     78.86 o 
   0   2   9       67.13       65.25      5.61 o 
   1   2   9     1411.42     1339.35     20.35 o 
   2   2   9      639.50      564.09     14.89 o 
   3   2   9     1389.20     1227.96     20.38 o 
   4   2   9     3087.35     3000.36     40.59 o 
   5   2   9     1322.70     1381.92     43.00 o 
   6   2   9      715.16      659.34     30.71 o 
   7   2   9      175.77      201.01     20.36 o 
   8   2   9       44.26       15.30     18.60 o 
   9   2   9      351.58      426.84     44.53 o 
  10   2   9      487.79      570.85     68.19 o 
  11   2   9       10.69       86.63     61.27 o 
  -9   3   9       18.38       19.60     19.95 o 
  -8   3   9      149.49      183.56     23.62 o 
  -7   3   9       24.21       25.27     16.81 o 
  -6   3   9       89.11       99.30     15.67 o 
  -5   3   9      138.73      146.91     26.35 o 
  -4   3   9     9301.83     9111.66    178.04 o 
  -3   3   9     6178.12     5874.46     89.81 o 
  -2   3   9      262.52      292.21     13.21 o 
  -1   3   9      193.33      246.34     12.15 o 
   0   3   9     1066.70     1035.82     20.78 o 
   1   3   9     3311.08     3322.18     42.15 o 
   2   3   9     7630.70     7664.51     90.82 o 
   3   3   9     4720.73     4955.04     63.70 o 
   4   3   9       20.87       29.15      6.16 o 
   5   3   9      351.00      375.14     18.54 o 
   6   3   9     2004.69     1952.66     45.14 o 
   7   3   9     4908.20     4645.65    106.31 o 
   8   3   9      699.92      725.51     42.16 o 
   9   3   9      128.01       98.85     25.28 o 
  10   3   9       37.43       50.43     26.64 o 
  11   3   9      205.58      249.97     43.11 o 
  -9   4   9      278.69      287.98     36.79 o 
  -8   4   9      107.66      114.88     20.37 o 
  -7   4   9      613.80      641.94     34.04 o 
  -6   4   9      109.82      121.87     16.52 o 
  -5   4   9        8.76       20.87     12.78 o 
  -4   4   9        2.35      119.56     12.97 o 
  -3   4   9     1483.31     1444.39     33.70 o 
  -2   4   9      437.16      500.67     14.05 o 
  -1   4   9     3890.79     3537.05     57.73 o 
   0   4   9     1520.35     1369.13     27.64 o 
   1   4   9       57.67       74.31      6.48 o 
   2   4   9       21.81       47.58      5.25 o 
   3   4   9      627.71      585.63     13.33 o 
   4   4   9     2957.90     2840.97     42.86 o 
   5   4   9     1844.46     1630.71     36.28 o 
   6   4   9     1617.87     1490.51     38.78 o 
   7   4   9      146.76      140.50     17.38 o 
   8   4   9      118.64       94.05     23.57 o 
   9   4   9      410.56      444.46     37.75 o 
  10   4   9      972.42     1000.16     54.66 o 
  11   4   9      116.55      142.26     40.27 o 
  -9   5   9      383.99      431.69     51.60 o 
  -8   5   9      465.41      517.58     52.20 o 
  -7   5   9       36.11       79.34     20.01 o 
  -6   5   9     2129.58     1999.65     58.65 o 
  -5   5   9      545.46      498.69     27.13 o 
  -4   5   9      579.89      534.55     24.51 o 
  -3   5   9       89.56       84.18     10.77 o 
  -2   5   9      538.44      539.31     16.57 o 
  -1   5   9      835.41      752.21     17.44 o 
   0   5   9     2628.10     2358.19     36.27 o 
   1   5   9       37.76       35.97      6.02 o 
   2   5   9       35.59      209.03     12.56 o 
   3   5   9      313.75      297.74     10.83 o 
   4   5   9      136.66      125.52      8.62 o 
   5   5   9       11.05       29.34      9.58 o 
   6   5   9      421.22      521.47     31.82 o 
   7   5   9      928.09      863.48     33.00 o 
   8   5   9      164.10      186.31     27.43 o 
   9   5   9      808.99      707.48     46.23 o 
  10   5   9       14.43       -5.62     25.88 o 
  -9   6   9      363.42      347.66     49.70 o 
  -8   6   9        6.16       -1.16     28.45 o 
  -7   6   9     1447.28     1335.40     71.91 o 
  -6   6   9      324.63      325.29     60.20 o 
  -5   6   9       16.86       15.19     18.08 o 
  -4   6   9      228.34      242.35     17.08 o 
  -3   6   9     2979.41     2749.87     63.47 o 
  -2   6   9     1163.37     1181.97     39.31 o 
  -1   6   9      245.93      240.53     18.03 o 
   0   6   9      368.20      418.27     14.06 o 
   1   6   9      363.37      422.89     13.62 o 
   2   6   9     1747.31     1719.14     31.31 o 
   3   6   9     2547.34     2538.25     41.70 o 
   4   6   9     1584.97     1571.45     30.70 o 
   5   6   9       30.74       19.86     12.13 o 
   6   6   9       91.56      108.04     16.12 o 
   7   6   9      160.20      181.68     19.89 o 
   8   6   9      510.74      536.52     33.93 o 
   9   6   9       39.36       52.44     25.92 o 
  10   6   9       23.79       12.78     26.96 o 
  -8   7   9        1.43      -13.01     28.51 o 
  -7   7   9      422.40      344.03     43.46 o 
  -6   7   9     1691.16     1710.07     77.65 o 
  -5   7   9     1056.59      943.91     44.87 o 
  -4   7   9     1001.22      965.37     66.13 o 
  -3   7   9      413.39      473.30     22.63 o 
  -2   7   9      166.91      222.16     18.55 o 
  -1   7   9     2839.65     2604.85     54.44 o 
   0   7   9     1157.96     1077.44     29.79 o 
   1   7   9     1820.89     1831.32     35.72 o 
   2   7   9       60.60       70.43      9.09 o 
   3   7   9      894.62      925.08     22.83 o 
   4   7   9     1757.79     1564.51     31.19 o 
   5   7   9     2372.08     2221.35     42.64 o 
   6   7   9      479.94      529.52     35.56 o 
   7   7   9      776.54      737.81     53.61 o 
   8   7   9      456.38      410.91     27.28 o 
   9   7   9        0.05       37.93     25.38 o 
  10   7   9      137.40      158.77     33.08 o 
  -8   8   9       97.78       38.01     31.78 o 
  -7   8   9        7.93        9.18     49.60 o 
  -6   8   9      192.57      196.64     28.93 o 
  -5   8   9       64.36       42.50     21.49 o 
  -4   8   9      272.60      336.54     46.83 o 
  -3   8   9      692.33      654.03     26.08 o 
  -2   8   9      764.88      726.27     28.73 o 
  -1   8   9      337.55      407.93     36.18 o 
   0   8   9      811.63      846.70     33.66 o 
   1   8   9     1368.13     1170.85     30.68 o 
   2   8   9     2785.81     2789.82     46.68 o 
   3   8   9     1125.47     1024.44     33.05 o 
   4   8   9     3076.85     2965.51     49.10 o 
   5   8   9      584.38      578.10     21.78 o 
   6   8   9       49.59       22.18     16.44 o 
   7   8   9       22.48       41.49     17.73 o 
   8   8   9      793.41      754.18     36.51 o 
   9   8   9        6.90       13.32     18.91 o 
  -7   9   9       98.39       68.93     32.70 o 
  -6   9   9      716.37      714.97     45.52 o 
  -5   9   9       57.51       67.75     24.44 o 
  -4   9   9      217.01      217.30     27.14 o 
  -3   9   9      242.89      225.95     36.41 o 
  -2   9   9      711.33      666.56     38.36 o 
  -1   9   9      892.44      887.14     33.66 o 
   0   9   9       82.88      147.33     16.81 o 
   1   9   9     1379.66     1303.11     43.12 o 
   2   9   9      129.90       94.39     14.94 o 
   3   9   9      103.14      112.36     12.63 o 
   4   9   9      356.50      409.31     21.34 o 
   5   9   9     2812.11     2664.21     60.48 o 
   6   9   9       56.65       92.25     21.52 o 
   7   9   9     1451.70     1439.21     48.14 o 
   8   9   9        2.07       12.62     20.10 o 
   9   9   9       32.82       65.97     21.81 o 
  -7  10   9       17.36       34.81     32.40 o 
  -6  10   9       68.34      105.12     46.77 o 
  -5  10   9      745.10      771.09     53.21 o 
  -4  10   9       29.35       26.04     22.50 o 
  -3  10   9      681.76      705.80     76.25 o 
  -2  10   9        7.19       11.14     18.75 o 
  -1  10   9        1.07       15.35     17.57 o 
   0  10   9      633.60      651.17     31.14 o 
   1  10   9      353.37      294.63     22.85 o 
   2  10   9       96.81       94.42     17.76 o 
   3  10   9       92.71      105.92     15.42 o 
   4  10   9      292.91      280.67     19.97 o 
   5  10   9       10.26        9.36     14.60 o 
   6  10   9        9.07        6.31     21.77 o 
   7  10   9        0.57       -5.66     17.75 o 
   8  10   9       71.61       31.67     21.59 o 
   9  10   9        3.08      -16.58     32.72 o 
  -6  11   9       84.39       74.23     29.04 o 
  -5  11   9       44.98       83.97     26.21 o 
  -4  11   9       18.42       38.84     24.71 o 
  -3  11   9      609.58      583.23     62.47 o 
  -2  11   9      252.50      204.65     28.53 o 
  -1  11   9      644.21      654.30     41.17 o 
   0  11   9      438.90      457.87     35.66 o 
   1  11   9      127.67      154.24     27.88 o 
   2  11   9      725.40      708.17     42.07 o 
   3  11   9      485.49      503.80     32.63 o 
   4  11   9       21.04       -2.09     15.50 o 
   5  11   9      344.73      332.41     25.07 o 
   6  11   9      144.48      234.05     30.79 o 
   7  11   9      224.21      160.33     48.87 o 
   8  11   9        1.61       23.10     26.47 o 
  -5  12   9      641.38      612.11     45.77 o 
  -4  12   9      630.01      580.76     55.15 o 
  -3  12   9      375.66      398.21     37.23 o 
  -2  12   9      177.01      138.27     28.32 o 
  -1  12   9        1.38        7.34     21.51 o 
   0  12   9     1000.48      970.62     51.19 o 
   1  12   9       66.94       58.25     27.27 o 
   2  12   9     2359.13     2276.70    107.04 o 
   3  12   9      117.66      124.67     24.13 o 
   4  12   9       14.04        6.06     17.24 o 
   5  12   9       37.09       53.01     23.16 o 
   6  12   9      976.64      939.01     52.37 o 
   7  12   9       30.20       25.70     25.97 o 
  -4  13   9      126.84      127.51     39.72 o 
  -3  13   9      134.02      112.16     28.98 o 
  -2  13   9      148.05      155.94     51.19 o 
  -1  13   9      847.13      798.03     49.79 o 
   0  13   9      116.53      108.46     63.19 o 
   1  13   9      129.56      167.21     29.34 o 
   2  13   9        6.46       15.00     23.61 o 
   3  13   9      269.16      269.12     36.52 o 
   4  13   9      100.46      119.77     26.33 o 
   5  13   9      953.33     1046.72     47.55 o 
   6  13   9       70.64       89.52     29.68 o 
  -3  14   9      424.93      440.94     52.71 o 
  -2  14   9        9.71       45.84     34.93 o 
  -1  14   9        6.19       16.14     32.54 o 
   0  14   9       13.59        7.87     33.41 o 
   1  14   9       26.89        2.99     34.32 o 
   2  14   9      549.35      614.36     45.99 o 
   3  14   9      148.26      161.02     31.39 o 
   4  14   9      274.54      339.17     38.33 o 
   5  14   9        0.36       29.74     27.44 o 
  -1  15   9       35.10       64.36     37.60 o 
   0  15   9       14.65       17.18     35.07 o 
   1  15   9        8.68       -4.71     34.81 o 
   2  15   9        5.62       47.95     59.36 o 
   3  15   9      103.92      156.63     52.80 o 
   0 -14  10      416.19      508.38     81.29 o 
  -3 -13  10      129.97      155.65     33.38 o 
  -2 -13  10       78.09       68.47     28.76 o 
  -1 -13  10      159.60      137.85     43.54 o 
   0 -13  10       79.57       33.73     48.05 o 
   1 -13  10      102.32       46.12     48.53 o 
   2 -13  10        1.59       28.21     48.09 o 
   3 -13  10       29.96       50.35     51.51 o 
  -5 -12  10      715.58      673.89     46.64 o 
  -4 -12  10      121.11       73.61     28.48 o 
  -3 -12  10      108.12       85.60     28.40 o 
  -2 -12  10       72.04       60.87     38.83 o 
  -1 -12  10      138.38      167.71     39.22 o 
   0 -12  10      109.72       81.79     36.80 o 
   1 -12  10      200.68      162.43     53.54 o 
   2 -12  10      346.73      302.49     62.15 o 
   3 -12  10      263.50      213.49     55.51 o 
   4 -12  10      202.24      200.92     57.63 o 
   5 -12  10       70.81      135.94     57.20 o 
  -6 -11  10        1.23       -5.58     24.72 o 
  -5 -11  10      181.29      199.78     41.54 o 
  -4 -11  10      112.56      126.16     27.85 o 
  -3 -11  10     1130.46     1098.56     60.97 o 
  -2 -11  10      839.35      830.02     57.93 o 
  -1 -11  10       27.40       93.13     25.07 o 
   0 -11  10      461.17      417.36     51.10 o 
   1 -11  10      211.67      249.71     54.78 o 
   2 -11  10       17.04       24.18     38.71 o 
   3 -11  10      388.69      452.80     66.89 o 
   4 -11  10       30.30       -5.88     39.86 o 
   5 -11  10      160.05      166.19     56.72 o 
   6 -11  10      105.98       97.33     57.68 o 
  -7 -10  10       18.01       26.91     25.62 o 
  -6 -10  10      558.33      623.40     52.01 o 
  -5 -10  10       41.89       47.33     27.17 o 
  -4 -10  10       93.66      109.35     26.69 o 
  -3 -10  10      156.74      125.04     25.59 o 
  -2 -10  10      350.04      379.61     32.77 o 
  -1 -10  10      123.83      123.99     23.49 o 
   0 -10  10      199.28      221.71     39.21 o 
   1 -10  10       67.68       75.63     41.19 o 
   2 -10  10       46.36       77.72     40.26 o 
   3 -10  10      408.79      271.83     54.65 o 
   4 -10  10       58.28       68.95     43.22 o 
   5 -10  10       27.42       20.43     38.89 o 
   6 -10  10      125.91      226.54     67.07 o 
   7 -10  10       51.48       -3.42     45.92 o 
  -7  -9  10       79.74      112.54     26.11 o 
  -6  -9  10       15.44        4.84     19.75 o 
  -5  -9  10      322.32      308.88     26.80 o 
  -4  -9  10      146.25      234.32     32.12 o 
  -3  -9  10     1532.29     1476.38     44.59 o 
  -2  -9  10      154.94      173.67     29.42 o 
  -1  -9  10      460.27      492.32     33.49 o 
   0  -9  10      683.70      626.42     36.48 o 
   1  -9  10      716.73      676.50     71.15 o 
   2  -9  10       58.36       28.77     33.30 o 
   3  -9  10      830.81      795.96     76.50 o 
   4  -9  10      190.05      141.21     41.99 o 
   5  -9  10      135.59       98.77     42.05 o 
   6  -9  10      433.33      483.45     80.43 o 
   7  -9  10     1698.01     1938.92    138.97 o 
   8  -9  10      962.69     1001.91    113.55 o 
  -8  -8  10      106.78       73.59     43.73 o 
  -7  -8  10       78.40       35.92     58.37 o 
  -6  -8  10      316.30      307.84     25.95 o 
  -5  -8  10       31.25       46.98     18.43 o 
  -4  -8  10       22.94       19.90     16.54 o 
  -3  -8  10      885.70      842.80     34.15 o 
  -2  -8  10     1181.37     1076.03     35.15 o 
  -1  -8  10        3.58       22.15     14.12 o 
   0  -8  10      611.53      620.91     42.68 o 
   1  -8  10     2691.56     2359.94    126.65 o 
   2  -8  10      418.09      607.73     63.98 o 
   3  -8  10      141.62      166.73     40.76 o 
   4  -8  10     1543.05     1246.39     86.35 o 
   5  -8  10     1068.88     1020.52    136.46 o 
   6  -8  10      144.47       75.50     48.54 o 
   7  -8  10      127.94      157.40     60.30 o 
   8  -8  10        0.16       -0.51     48.04 o 
  -8  -7  10       86.80      -23.72     25.15 o 
  -7  -7  10       93.74        9.69     29.99 o 
  -6  -7  10      243.17      284.89     31.59 o 
  -5  -7  10     1046.02     1013.48     38.17 o 
  -4  -7  10      253.53      275.41     24.72 o 
  -3  -7  10      619.23      645.04     40.25 o 
  -2  -7  10      106.88       98.86     14.34 o 
  -1  -7  10        2.52       14.53      9.80 o 
   0  -7  10        4.11       -2.79     12.23 o 
   1  -7  10     1172.39     1045.24     39.05 o 
   2  -7  10      568.35      456.20     54.32 o 
   3  -7  10      258.76      326.56     46.33 o 
   4  -7  10        2.43       39.61     31.32 o 
   5  -7  10      106.55       93.88     30.16 o 
   6  -7  10       31.77       16.13     42.83 o 
   7  -7  10      226.64      250.06     61.29 o 
   8  -7  10      474.85      423.35     77.48 o 
   9  -7  10      253.66      294.41     75.53 o 
  -9  -6  10      143.22       73.43     36.22 o 
  -8  -6  10      767.03      679.82     73.65 o 
  -7  -6  10      455.49      356.05     43.59 o 
  -6  -6  10      767.89      801.20     33.22 o 
  -5  -6  10      226.85      218.65     20.31 o 
  -4  -6  10      657.88      623.04     34.28 o 
  -3  -6  10        1.07        0.98     12.92 o 
  -2  -6  10     2376.29     2265.22     51.17 o 
  -1  -6  10      393.21      417.02     19.87 o 
   0  -6  10     2134.41     2021.66     52.96 o 
   1  -6  10      651.74      653.93     30.48 o 
   2  -6  10      803.20      805.50     45.08 o 
   3  -6  10     1164.85     1052.11     72.53 o 
   4  -6  10     1779.37     1607.89     93.05 o 
   5  -6  10      241.03      228.33     31.70 o 
   6  -6  10       21.26       17.79     40.40 o 
   7  -6  10        0.91       80.03     50.39 o 
   8  -6  10      480.92      519.57     83.40 o 
   9  -6  10      163.82      165.41     60.53 o 
  -9  -5  10      116.25       94.25     29.09 o 
  -8  -5  10      117.22      116.90     27.37 o 
  -7  -5  10       55.50       24.33     21.73 o 
  -6  -5  10      183.35      268.40     21.92 o 
  -5  -5  10     2641.66     2627.48     52.48 o 
  -4  -5  10        0.44        3.58     13.12 o 
  -3  -5  10     1204.91     1160.93     32.76 o 
  -2  -5  10      362.13      374.30     18.67 o 
  -1  -5  10     1144.99     1092.05     30.49 o 
   0  -5  10     2222.50     2024.45     44.12 o 
   1  -5  10     1453.97     1419.69     48.81 o 
   2  -5  10     4255.63     3935.11     97.18 o 
   3  -5  10      229.58      209.50     25.37 o 
   4  -5  10      371.99      405.25     46.32 o 
   5  -5  10     2011.90     1993.10     78.16 o 
   6  -5  10     1238.66      948.58     82.16 o 
   7  -5  10       14.67      -31.56     38.21 o 
   8  -5  10       13.10       16.02     45.08 o 
   9  -5  10       10.31       35.70     50.89 o 
  10  -5  10      216.52      273.52     73.69 o 
  -9  -4  10       18.04       14.05     25.36 o 
  -8  -4  10      402.34      449.95     36.24 o 
  -7  -4  10       60.08       44.84     22.03 o 
  -6  -4  10      232.28      231.02     23.07 o 
  -5  -4  10        0.47        3.93      8.54 o 
  -4  -4  10      425.04      451.61     16.52 o 
  -3  -4  10     1158.60     1155.67     25.10 o 
  -2  -4  10     5181.17     5059.77     61.30 o 
  -1  -4  10     2034.34     1925.55     32.85 o 
   0  -4  10      160.87      381.69     13.81 o 
   1  -4  10      276.84      273.05     12.78 o 
   2  -4  10      270.34      226.68     17.97 o 
   3  -4  10     4976.05     4739.29    113.21 o 
   4  -4  10     2505.96     2678.20     76.75 o 
   5  -4  10      131.15      225.66     27.28 o 
   6  -4  10      560.51      582.96     71.58 o 
   7  -4  10      245.90      221.76     56.16 o 
   8  -4  10       68.87       71.45     49.13 o 
   9  -4  10     1530.13     1324.60    116.96 o 
  10  -4  10      153.72      128.18     61.24 o 
  -9  -3  10        6.20       56.21     32.53 o 
  -8  -3  10      876.27      886.06     47.97 o 
  -7  -3  10     1288.52     1265.14     53.27 o 
  -6  -3  10       90.60       90.23     15.53 o 
  -5  -3  10     1527.53     1539.26     34.92 o 
  -4  -3  10      644.57      650.51     17.00 o 
  -3  -3  10      704.35      683.90     17.05 o 
  -2  -3  10      310.49      322.67     11.23 o 
  -1  -3  10     2202.74     2345.33     37.58 o 
   0  -3  10     1011.46     1015.42     19.34 o 
   1  -3  10     4785.83     4536.67     62.28 o 
   2  -3  10     4118.80     4061.41     63.31 o 
   3  -3  10       19.62       25.60      8.28 o 
   4  -3  10     5692.53     5658.16    103.98 o 
   5  -3  10       46.80       78.71     16.64 o 
   6  -3  10     2770.31     2659.42     97.50 o 
   7  -3  10      404.86      441.62     42.58 o 
   8  -3  10     1113.38     1030.75    102.63 o 
   9  -3  10      520.20      705.36     91.19 o 
  10  -3  10      193.61      238.55     68.40 o 
  -9  -2  10      135.19      160.06     35.80 o 
  -8  -2  10     1131.51     1330.09     56.94 o 
  -7  -2  10      458.31      455.57     34.26 o 
  -6  -2  10       50.51       56.58     14.38 o 
  -5  -2  10      301.22      354.38     17.25 o 
  -4  -2  10     2841.73     2690.48     48.52 o 
  -3  -2  10       96.21      156.62      9.09 o 
  -2  -2  10     4001.10     3904.57     50.49 o 
  -1  -2  10      588.17      627.22     14.86 o 
   0  -2  10      932.16      867.28     18.12 o 
   1  -2  10      133.64      190.86      9.10 o 
   2  -2  10     1347.16     1370.36     23.94 o 
   3  -2  10     2190.26     1991.54     37.04 o 
   4  -2  10       20.21       59.07      9.70 o 
   5  -2  10      612.10      616.16     33.38 o 
   6  -2  10      286.24      268.85     31.84 o 
   7  -2  10       46.34       52.21     34.86 o 
   8  -2  10        1.02      -16.61     24.80 o 
   9  -2  10      363.92      455.02     50.95 o 
  10  -2  10       27.87       -0.62     34.14 o 
  -9  -1  10        0.23      -12.73     26.72 o 
  -8  -1  10      271.63      286.41     34.72 o 
  -7  -1  10     1071.73     1005.36     47.46 o 
  -6  -1  10      431.54      452.00     27.08 o 
  -5  -1  10     3767.02     3800.23     69.20 o 
  -4  -1  10      531.23      670.62     21.04 o 
  -3  -1  10       12.09       16.00      8.11 o 
  -2  -1  10      788.30      762.82     15.09 o 
  -1  -1  10      624.22      556.76     12.75 o 
   0  -1  10     1092.82     1049.55     20.08 o 
   1  -1  10     1059.19      948.89     18.94 o 
   2  -1  10      177.37      175.23      8.32 o 
   3  -1  10      225.07      262.64     10.16 o 
   4  -1  10      768.34      757.05     23.92 o 
   5  -1  10     1050.17     1123.21     35.56 o 
   6  -1  10     1082.37      917.17     38.45 o 
   7  -1  10       26.32       43.89     24.89 o 
   8  -1  10        6.40      -22.47     32.62 o 
   9  -1  10        4.97        4.36     39.66 o 
  10  -1  10      210.60      167.87     42.96 o 
  -9   0  10      279.71      274.02     36.09 o 
  -8   0  10      301.57      288.81     30.66 o 
  -7   0  10      764.51      714.89     40.73 o 
  -6   0  10        3.48        6.86     14.21 o 
  -5   0  10     2074.05     1981.89     53.32 o 
  -4   0  10     1772.82     1685.86     40.25 o 
  -3   0  10     5455.18     5252.84     95.90 o 
  -2   0  10     2015.31     2038.96     31.75 o 
  -1   0  10       64.64       97.11      5.94 o 
   0   0  10       63.75       51.17      6.08 o 
   1   0  10     3298.57     3091.13     45.45 o 
   2   0  10     1903.35     1797.92     27.83 o 
   3   0  10     5556.84     5490.32     70.80 o 
   4   0  10      366.37      429.70     13.97 o 
   5   0  10      613.56      577.16     27.37 o 
   6   0  10      194.48      249.31     16.44 o 
   7   0  10     4312.47     4071.66    107.29 o 
   8   0  10      249.57      227.51     37.26 o 
   9   0  10      718.33      689.77     59.22 o 
  10   0  10       71.14       75.21     38.86 o 
  11   0  10      163.81      179.57     73.94 o 
  -9   1  10       16.84       12.07     22.55 o 
  -8   1  10        6.84       36.50     20.32 o 
  -7   1  10     1567.00     1522.54     56.16 o 
  -6   1  10      599.18      668.85     31.43 o 
  -5   1  10     1868.12     1588.09    140.98 o 
  -4   1  10       27.68       19.71     11.13 o 
  -3   1  10      140.02      165.23     18.83 o 
  -2   1  10     1425.55     1429.56     29.05 o 
  -1   1  10     3027.09     2720.29     35.39 o 
   0   1  10     5217.35     5039.18     64.71 o 
   1   1  10      213.04      186.55      8.22 o 
   2   1  10     1152.41     1160.71     23.87 o 
   3   1  10      227.67      249.84      9.49 o 
   4   1  10     7104.60     6682.69     89.48 o 
   5   1  10      250.57      231.31     13.60 o 
   6   1  10     4081.30     3993.48     90.99 o 
   7   1  10      184.06      223.78     23.94 o 
   8   1  10      372.79      288.19     28.92 o 
   9   1  10        9.80       24.53     31.41 o 
  10   1  10     1442.37     1311.87     80.23 o 
  11   1  10       80.77       85.62     42.01 o 
  -9   2  10        6.28       34.71     22.30 o 
  -8   2  10      143.51      137.86     31.96 o 
  -7   2  10      133.21      180.50     23.11 o 
  -6   2  10      284.92      278.72     21.74 o 
  -5   2  10     3491.31     3136.72     83.45 o 
  -4   2  10     2432.57     2232.04     54.81 o 
  -3   2  10     1166.30     1128.07     34.11 o 
  -2   2  10     1211.87     1177.60     28.18 o 
  -1   2  10     1049.56     1021.57     22.74 o 
   0   2  10      112.10      109.66      6.31 o 
   1   2  10     1841.27     2099.83     29.39 o 
   2   2  10       32.65       21.08      5.15 o 
   3   2  10     3512.40     3570.56     46.68 o 
   4   2  10       11.89        4.53      5.64 o 
   5   2  10     1472.03     1506.55     36.84 o 
   6   2  10      364.11      372.92     17.65 o 
   7   2  10       33.17       36.47     17.95 o 
   8   2  10        2.75       14.31     18.74 o 
   9   2  10     2258.59     2243.95    147.22 o 
  10   2  10        0.67       19.85     25.37 o 
  11   2  10       71.38      124.53     57.49 o 
  -9   3  10       10.98       -3.56     30.80 o 
  -8   3  10       12.83       25.44     19.52 o 
  -7   3  10      533.42      520.15     32.96 o 
  -6   3  10        6.21       16.08     13.80 o 
  -5   3  10      614.11      570.84     30.96 o 
  -4   3  10     1462.92     1249.83     37.01 o 
  -3   3  10      132.35      154.95     14.20 o 
  -2   3  10     2041.79     1882.19     43.23 o 
  -1   3  10     1427.63     1379.20     27.73 o 
   0   3  10      230.78      220.98     10.51 o 
   1   3  10       90.67       97.67      6.09 o 
   2   3  10      355.77      390.97     11.52 o 
   3   3  10      976.58     1018.11     18.89 o 
   4   3  10      862.96      820.25     17.51 o 
   5   3  10      354.91      378.14     29.80 o 
   6   3  10     1964.09     1886.04     44.65 o 
   7   3  10       17.18      111.12     18.51 o 
   8   3  10       57.80       67.04     26.07 o 
   9   3  10      269.99      287.89     32.92 o 
  10   3  10      166.98      122.92     30.08 o 
  -9   4  10       97.73      100.61     38.98 o 
  -8   4  10      690.78      729.30     56.15 o 
  -7   4  10      238.77      247.25     32.37 o 
  -6   4  10     1055.04     1053.51     67.84 o 
  -5   4  10     1460.98     1358.31     46.26 o 
  -4   4  10      859.54      782.38     33.44 o 
  -3   4  10     2368.60     2225.69     53.80 o 
  -2   4  10       13.84       14.18      7.98 o 
  -1   4  10     2266.99     2091.14     38.66 o 
   0   4  10     1079.19     1071.92     22.48 o 
   1   4  10     5060.50     4734.19     65.67 o 
   2   4  10      633.07      617.75     13.41 o 
   3   4  10      599.32      600.82     14.83 o 
   4   4  10      252.80      289.68     16.89 o 
   5   4  10     1585.41     1523.60     44.73 o 
   6   4  10      146.87      153.54     16.36 o 
   7   4  10      528.70      483.47     55.67 o 
   8   4  10       32.92       38.08     21.42 o 
   9   4  10      362.25      355.34     35.15 o 
  10   4  10        9.00       34.77     33.30 o 
  -9   5  10      476.96      459.60     54.53 o 
  -8   5  10      563.76      507.82     52.61 o 
  -7   5  10      334.02      337.71     33.81 o 
  -6   5  10      732.64      667.11     43.42 o 
  -5   5  10        7.69        3.76     15.27 o 
  -4   5  10       50.63       22.04     13.57 o 
  -3   5  10     1560.49     1551.09     38.03 o 
  -2   5  10    10902.02     9931.96    173.05 o 
  -1   5  10       81.35       55.22      8.34 o 
   0   5  10     2784.42     2559.35     42.21 o 
   1   5  10      617.29      616.72     16.12 o 
   2   5  10     2931.85     2700.80     38.97 o 
   3   5  10      232.50      191.50     10.57 o 
   4   5  10     6775.53     6607.74     94.31 o 
   5   5  10       40.68       44.74     11.53 o 
   6   5  10      647.30      660.30     40.73 o 
   7   5  10        0.08       -2.44     13.66 o 
   8   5  10      189.55      259.94     30.26 o 
   9   5  10      233.81      209.96     31.27 o 
  10   5  10     1210.93     1269.16     62.09 o 
  -8   6  10        1.91        0.27     29.29 o 
  -7   6  10      144.60      169.75     35.49 o 
  -6   6  10       27.94       42.33     25.42 o 
  -5   6  10      910.69      794.91     51.09 o 
  -4   6  10     2736.18     2549.57     61.60 o 
  -3   6  10      399.28      445.93     30.46 o 
  -2   6  10      135.25      167.38     13.69 o 
  -1   6  10     3734.10     3472.87     69.02 o 
   0   6  10       67.81       54.24     10.86 o 
   1   6  10     6574.86     6205.83     92.44 o 
   2   6  10      137.32      128.43     10.15 o 
   3   6  10     2226.56     2043.68     35.97 o 
   4   6  10        2.65       13.70      8.37 o 
   5   6  10      479.76      468.79     27.53 o 
   6   6  10       65.54       73.08     15.88 o 
   7   6  10     2637.45     2530.75     64.56 o 
   8   6  10      408.31      410.65     26.43 o 
   9   6  10       88.74      100.75     27.08 o 
  10   6  10      152.58      125.27     45.39 o 
  -8   7  10       34.37       16.14     83.86 o 
  -7   7  10      795.33      811.72     61.38 o 
  -6   7  10        2.58       13.89     24.60 o 
  -5   7  10        2.48       16.20     20.09 o 
  -4   7  10      129.43      109.14     18.03 o 
  -3   7  10      252.58      222.10     17.85 o 
  -2   7  10       79.86       84.72     13.85 o 
  -1   7  10      538.05      509.91     24.68 o 
   0   7  10     2263.08     2154.69     48.33 o 
   1   7  10      152.01      162.22     15.63 o 
   2   7  10       35.81       21.60      8.31 o 
   3   7  10      400.05      416.93     20.62 o 
   4   7  10     1702.80     1540.90     31.22 o 
   5   7  10        1.17      101.67     15.74 o 
   6   7  10      447.41      481.36     27.49 o 
   7   7  10        0.92       30.12     16.93 o 
   8   7  10       10.85       44.65     18.72 o 
   9   7  10      110.66      154.46     32.45 o 
  10   7  10       36.40        4.69     56.31 o 
  -8   8  10      144.08      121.71     36.56 o 
  -7   8  10      418.88      445.57     67.68 o 
  -6   8  10      182.47      174.04     40.67 o 
  -5   8  10      127.06      105.71     34.17 o 
  -4   8  10       27.87      123.75     24.07 o 
  -3   8  10      103.77       51.19     15.07 o 
  -2   8  10      120.82       93.30     14.78 o 
  -1   8  10     3380.74     2850.80     67.83 o 
   0   8  10        0.65       29.49     20.40 o 
   1   8  10     1170.16     1071.70     36.42 o 
   2   8  10        1.87        3.58      9.29 o 
   3   8  10       17.91       21.10      9.32 o 
   4   8  10      161.64      186.33     15.23 o 
   5   8  10      395.01      437.40     21.21 o 
   6   8  10      316.64      316.65     24.21 o 
   7   8  10       97.50       85.91     20.29 o 
   8   8  10       11.58       -0.77     21.18 o 
   9   8  10       14.04       28.21     19.82 o 
  -7   9  10      150.51      127.93     37.40 o 
  -6   9  10        0.55       -9.67     30.05 o 
  -5   9  10        8.08       24.18     22.32 o 
  -4   9  10     1618.17     1572.73     60.59 o 
  -3   9  10      558.41      555.63     66.28 o 
  -2   9  10      754.48      749.74     50.90 o 
  -1   9  10      196.51      186.94     29.23 o 
   0   9  10     1947.09     1897.80     57.69 o 
   1   9  10      194.64      146.57     17.56 o 
   2   9  10     1473.62     1346.64     43.35 o 
   3   9  10       78.19       77.44     13.80 o 
   4   9  10       45.86       46.05     13.45 o 
   5   9  10      478.62      490.47     27.23 o 
   6   9  10      216.12      257.79     23.19 o 
   7   9  10       23.05       54.01     19.79 o 
   8   9  10      430.56      434.95     30.81 o 
   9   9  10      256.23      239.08     27.18 o 
  -7  10  10      605.45      612.01     58.19 o 
  -6  10  10      989.15     1011.59     68.07 o 
  -5  10  10      886.72      972.90     52.59 o 
  -4  10  10      157.07      173.08     28.45 o 
  -3  10  10       31.31        5.95     20.37 o 
  -2  10  10        0.94       -5.86     19.09 o 
  -1  10  10      412.98      518.77     29.92 o 
   0  10  10       14.40       11.77     14.35 o 
   1  10  10     3936.20     3593.09     84.63 o 
   2  10  10       79.03       59.45     17.01 o 
   3  10  10      299.81      263.09     21.45 o 
   4  10  10       41.47       67.11     15.33 o 
   5  10  10     1104.24     1064.27     36.95 o 
   6  10  10      212.41      239.20     30.52 o 
   7  10  10      251.93      252.95     25.15 o 
   8  10  10      112.72      124.42     23.91 o 
  -6  11  10      123.86      146.36     30.68 o 
  -5  11  10      100.79      128.01     30.18 o 
  -4  11  10      348.18      317.09     34.60 o 
  -3  11  10       98.04       70.39     25.23 o 
  -2  11  10     1261.34     1166.74     52.96 o 
  -1  11  10       91.49       70.85     22.55 o 
   0  11  10       66.92       61.10     22.16 o 
   1  11  10      230.32      246.66     23.48 o 
   2  11  10     1587.77     1474.31     55.41 o 
   3  11  10      131.11      123.88     21.24 o 
   4  11  10      851.31      855.09     33.09 o 
   5  11  10        1.67       33.44     19.59 o 
   6  11  10      255.94      236.32     31.92 o 
   7  11  10       33.16       29.56     26.07 o 
   8  11  10      323.34      269.57     35.25 o 
  -5  12  10      227.96      216.87     45.37 o 
  -4  12  10      291.49      254.60     34.04 o 
  -3  12  10        4.42        3.29     27.65 o 
  -2  12  10        0.40        3.35     22.76 o 
  -1  12  10      139.73      155.95     28.29 o 
   0  12  10      117.73       71.29     23.77 o 
   1  12  10       50.56       38.28     23.46 o 
   2  12  10      110.69       96.19     25.37 o 
   3  12  10      156.72      164.94     28.60 o 
   4  12  10       61.83       68.97     26.97 o 
   5  12  10      100.55      114.85     43.30 o 
   6  12  10      207.09      170.86     31.44 o 
   7  12  10       69.09       54.62     28.38 o 
  -4  13  10       16.00       10.93     26.91 o 
  -3  13  10       17.67       41.39     26.69 o 
  -2  13  10       25.54       73.51     27.15 o 
  -1  13  10       66.03       43.47     38.08 o 
   0  13  10       47.79       95.33     27.39 o 
   1  13  10       79.11       57.85     25.75 o 
   2  13  10      385.12      370.41     36.76 o 
   3  13  10      275.16      314.15     35.48 o 
   4  13  10       48.92       38.75     25.90 o 
   5  13  10       13.43       15.03     29.47 o 
   6  13  10        2.70       -3.00     26.98 o 
  -3  14  10      413.07      320.23     67.90 o 
  -2  14  10      242.18      228.44     42.94 o 
  -1  14  10      567.68      610.62     59.24 o 
   0  14  10        5.52       33.73     25.80 o 
   1  14  10      120.08       94.43     29.52 o 
   2  14  10       16.30        6.71     25.34 o 
   3  14  10      685.06      695.06     63.47 o 
   4  14  10      347.91      365.06     48.53 o 
   5  14  10       45.83       51.18     31.58 o 
   0  15  10      439.28      446.37     54.58 o 
   1  15  10        2.24      -12.32     44.01 o 
   2  15  10      207.99      205.63     44.23 o 
  -3 -13  11      364.96      342.28     86.12 o 
  -2 -13  11      727.69      703.65     49.02 o 
  -1 -13  11      137.24       65.67     52.88 o 
   0 -13  11      177.70      121.63     56.22 o 
   1 -13  11       50.59       14.74     48.11 o 
   2 -13  11      140.54      192.43     60.46 o 
   3 -13  11      296.15      377.04     71.73 o 
  -4 -12  11       33.99       60.38     36.50 o 
  -3 -12  11       75.46       73.01     44.04 o 
  -2 -12  11       66.17       87.24     28.09 o 
  -1 -12  11      109.32       61.67     26.71 o 
   0 -12  11      318.64      333.46     50.18 o 
   1 -12  11      190.89      163.54     54.06 o 
   2 -12  11      391.05      295.62     61.97 o 
   3 -12  11      140.85       85.91     52.16 o 
   4 -12  11      145.36      128.60     55.60 o 
  -5 -11  11      771.74      811.94     61.03 o 
  -4 -11  11       10.45       -9.71     19.60 o 
  -3 -11  11       26.78       23.12     37.32 o 
  -2 -11  11       75.21       90.59     27.82 o 
  -1 -11  11     1143.35     1184.18     55.36 o 
   0 -11  11     2820.37     2672.48    113.89 o 
   1 -11  11     1989.17     1841.13    121.96 o 
   2 -11  11      217.50      251.46     55.97 o 
   3 -11  11       24.13       62.61     43.54 o 
   4 -11  11        7.32       26.77     42.30 o 
   5 -11  11     1266.30     1297.08    104.87 o 
   6 -11  11       32.19       29.12     57.06 o 
  -6 -10  11        0.21      -20.73     20.73 o 
  -5 -10  11      336.26      328.13     30.00 o 
  -4 -10  11       43.98       41.21     24.62 o 
  -3 -10  11     2002.19     2000.13     69.61 o 
  -2 -10  11       79.71       77.33     24.22 o 
  -1 -10  11      119.08       88.45     36.67 o 
   0 -10  11      131.59       78.43     32.99 o 
   1 -10  11      118.94      164.03     48.22 o 
   2 -10  11      423.81      406.20     62.75 o 
   3 -10  11      457.21      507.51     68.59 o 
   4 -10  11      729.80      823.31     82.57 o 
   5 -10  11       45.27       34.61     40.37 o 
   6 -10  11      191.38      141.36     66.16 o 
   7 -10  11       38.33       61.01     61.15 o 
  -7  -9  11       43.57       74.42     36.21 o 
  -6  -9  11      518.05      557.74     34.31 o 
  -5  -9  11       43.59       58.66     21.57 o 
  -4  -9  11        3.63       16.91     18.10 o 
  -3  -9  11        4.85        3.24     19.93 o 
  -2  -9  11      292.88      311.11     29.52 o 
  -1  -9  11       98.96       87.98     29.80 o 
   0  -9  11      799.16      819.73     41.40 o 
   1  -9  11      183.93      169.89     46.42 o 
   2  -9  11      250.43      238.32     49.49 o 
   3  -9  11      408.39      373.15     57.34 o 
   4  -9  11       11.04      -18.66     33.04 o 
   5  -9  11       54.23       90.06     41.79 o 
   6  -9  11        5.42       12.46     51.50 o 
   7  -9  11       31.54       61.27     56.31 o 
  -7  -8  11        4.74       14.85     42.97 o 
  -6  -8  11      665.55      702.50     35.20 o 
  -5  -8  11      561.95      579.48     32.38 o 
  -4  -8  11     1694.67     1623.02     49.71 o 
  -3  -8  11      246.00      283.44     23.20 o 
  -2  -8  11      101.38       95.02     16.19 o 
  -1  -8  11       30.27        6.27     17.12 o 
   0  -8  11     1806.26     1783.08     59.52 o 
   1  -8  11     3124.95     2958.09    151.52 o 
   2  -8  11     1260.03     1004.40     76.59 o 
   3  -8  11      535.69      491.39     60.38 o 
   4  -8  11       90.43       67.37     38.63 o 
   5  -8  11        0.68       15.11     26.04 o 
   6  -8  11      517.55      558.31     83.90 o 
   7  -8  11       18.75        1.24     51.35 o 
   8  -8  11       29.88       17.67     54.82 o 
  -8  -7  11      257.84       89.66     35.02 o 
  -7  -7  11      500.70      506.25     63.69 o 
  -6  -7  11      607.52      606.37     31.18 o 
  -5  -7  11      115.87      106.76     19.89 o 
  -4  -7  11       28.29        9.37     16.00 o 
  -3  -7  11      968.39      940.88     35.10 o 
  -2  -7  11     3403.96     3372.07     83.38 o 
  -1  -7  11     3720.91     3472.65     70.11 o 
   0  -7  11       59.12       57.71     15.02 o 
   1  -7  11      483.42      521.80     65.07 o 
   2  -7  11      495.09      464.13     56.69 o 
   3  -7  11     1902.82     1826.62    107.30 o 
   4  -7  11      140.20      134.41     38.76 o 
   5  -7  11     1056.54      970.29     60.54 o 
   6  -7  11        2.06      -20.62     43.15 o 
   7  -7  11       21.52       45.02     49.11 o 
   8  -7  11       19.06      -36.70     51.72 o 
   9  -7  11     1193.93     1495.34    146.95 o 
  -8  -6  11      290.97      361.19    123.85 o 
  -7  -6  11       43.50       89.13     44.03 o 
  -6  -6  11       16.03       28.60     15.72 o 
  -5  -6  11      887.62      893.93     48.73 o 
  -4  -6  11     1891.35     1829.40     51.00 o 
  -3  -6  11     1318.05     1336.63     41.05 o 
  -2  -6  11     2967.80     2824.34     66.65 o 
  -1  -6  11      196.12      199.17     15.89 o 
   0  -6  11     1125.13     1114.64     29.72 o 
   1  -6  11      578.17      564.56     29.46 o 
   2  -6  11     4980.42     4769.38    117.01 o 
   3  -6  11      865.78      947.83     70.76 o 
   4  -6  11     1501.73     1522.52     92.44 o 
   5  -6  11      162.02      230.92     32.31 o 
   6  -6  11     1639.15     1446.69    109.89 o 
   7  -6  11        2.24       41.68     44.24 o 
   8  -6  11     1174.68     1166.45    118.57 o 
   9  -6  11      219.49      166.54     67.80 o 
  -9  -5  11       73.81       54.02     27.92 o 
  -8  -5  11      816.09      841.56     49.14 o 
  -7  -5  11        8.23       30.51     22.74 o 
  -6  -5  11      233.16      247.13     24.16 o 
  -5  -5  11       43.23       33.87     13.05 o 
  -4  -5  11        7.84       10.55     11.82 o 
  -3  -5  11      276.87      272.96     17.93 o 
  -2  -5  11      350.69      392.27     27.55 o 
  -1  -5  11      943.22      958.75     29.06 o 
   0  -5  11      994.96     1077.88     30.10 o 
   1  -5  11      710.38      662.36     30.64 o 
   2  -5  11     2307.80     2183.18     73.58 o 
   3  -5  11      393.01      301.25     30.69 o 
   4  -5  11      334.22      338.71     34.36 o 
   5  -5  11     1203.34     1201.81     58.44 o 
   6  -5  11        1.44      -16.70     32.19 o 
   7  -5  11      104.24      168.80     52.43 o 
   8  -5  11       25.98      -45.67     45.67 o 
   9  -5  11      222.67      280.63     72.06 o 
  -9  -4  11      217.50      187.41     31.59 o 
  -8  -4  11       43.89       48.91     24.94 o 
  -7  -4  11       55.69       13.63     24.98 o 
  -6  -4  11      333.74      397.15     23.96 o 
  -5  -4  11     1088.65     1097.94     27.69 o 
  -4  -4  11      180.89      219.23     13.65 o 
  -3  -4  11       13.91       12.70      7.85 o 
  -2  -4  11      174.30      206.84     12.07 o 
  -1  -4  11      581.78      557.97     17.45 o 
   0  -4  11     1124.30     1068.96     27.29 o 
   1  -4  11     1154.91     1140.95     31.95 o 
   2  -4  11      794.27      881.79     34.26 o 
   3  -4  11      316.86      327.13     22.23 o 
   4  -4  11      274.95      378.37     32.30 o 
   5  -4  11        1.69       13.81     19.16 o 
   6  -4  11      298.27      291.40     54.86 o 
   7  -4  11      107.96       78.41     46.83 o 
   8  -4  11      321.76      262.50     64.98 o 
   9  -4  11       53.02       52.95     56.17 o 
  10  -4  11       58.46      107.34     65.81 o 
  -9  -3  11      609.18      605.00     54.36 o 
  -8  -3  11      564.13      536.52     39.22 o 
  -7  -3  11      379.39      404.12     29.03 o 
  -6  -3  11      352.79      425.17     24.35 o 
  -5  -3  11      409.44      401.53     20.77 o 
  -4  -3  11     1663.73     1600.61     28.64 o 
  -3  -3  11     4202.05     4064.55     61.92 o 
  -2  -3  11     1177.31     1129.05     21.86 o 
  -1  -3  11     1960.04     2014.28     31.95 o 
   0  -3  11        4.50        2.47      6.01 o 
   1  -3  11     2842.48     2707.46     43.57 o 
   2  -3  11       28.61       24.68     10.70 o 
   3  -3  11     5545.28     5275.67    110.54 o 
   4  -3  11     1147.96     1165.11     38.23 o 
   5  -3  11      823.04      746.13     74.09 o 
   6  -3  11       69.65      124.07     42.71 o 
   7  -3  11     1050.09      886.72     92.05 o 
   8  -3  11      182.97      322.44     62.47 o 
   9  -3  11      350.12      288.89     68.32 o 
  10  -3  11      197.88      214.85     69.22 o 
  -9  -2  11        1.82       15.20     29.14 o 
  -8  -2  11      164.63      174.87     34.63 o 
  -7  -2  11      168.27      110.52     28.47 o 
  -6  -2  11     1027.23     1081.82     35.36 o 
  -5  -2  11     1113.34     1097.05     34.38 o 
  -4  -2  11     1786.82     1657.47     38.05 o 
  -3  -2  11      400.83      447.74     14.35 o 
  -2  -2  11     1207.08     1123.93     21.31 o 
  -1  -2  11      712.31      733.49     16.81 o 
   0  -2  11     9862.59     9705.90    126.23 o 
   1  -2  11      115.83      127.56      8.39 o 
   2  -2  11     4274.95     4052.77     60.16 o 
   3  -2  11        8.09       57.33      7.32 o 
   4  -2  11     1617.21     1433.61     35.90 o 
   5  -2  11      869.53      867.71     31.56 o 
   6  -2  11     5141.90     5074.63    162.99 o 
   7  -2  11      377.07      470.47    117.45 o 
   8  -2  11      322.43      310.50     40.11 o 
   9  -2  11       35.20       49.57     33.21 o 
  10  -2  11      280.43      284.50     75.58 o 
  -9  -1  11      106.52      139.16     41.45 o 
  -8  -1  11      566.02      649.36     43.49 o 
  -7  -1  11      680.95      786.23     44.31 o 
  -6  -1  11        0.75       39.65     15.90 o 
  -5  -1  11        4.80        9.83     11.49 o 
  -4  -1  11       27.33       92.60     12.79 o 
  -3  -1  11     4048.39     3843.20     65.87 o 
  -2  -1  11      722.57      674.81     15.32 o 
  -1  -1  11     3122.25     3021.16     42.60 o 
   0  -1  11      369.29      381.89     12.94 o 
   1  -1  11     1126.93     1133.52     22.02 o 
   2  -1  11       69.98       63.86      6.76 o 
   3  -1  11     9630.13     8938.33    124.43 o 
   4  -1  11        3.67        9.68      6.03 o 
   5  -1  11     2285.26     2242.49     56.88 o 
   6  -1  11        0.85       30.36     14.92 o 
   7  -1  11      223.03      264.46     35.99 o 
   8  -1  11       95.79       72.06     33.77 o 
   9  -1  11     1574.31     1530.19     82.45 o 
  10  -1  11       51.06       44.27     35.13 o 
  -9   0  11       73.28       63.48     25.44 o 
  -8   0  11        4.20      -19.52     19.52 o 
  -7   0  11      700.60      653.24     39.42 o 
  -6   0  11      113.73      125.39     19.06 o 
  -5   0  11       30.39       26.56     13.92 o 
  -4   0  11      101.50      124.10     18.27 o 
  -3   0  11      221.48      188.93     14.20 o 
  -2   0  11     1268.63     1242.19     22.11 o 
  -1   0  11      967.16      984.22     17.33 o 
   0   0  11     7496.72     7392.13     87.88 o 
   1   0  11      102.96      157.89      8.37 o 
   2   0  11     2174.76     2090.02     32.02 o 
   3   0  11       14.01       22.14      6.13 o 
   4   0  11      191.33      213.43     12.37 o 
   5   0  11       54.64       46.68     10.81 o 
   6   0  11     2315.65     2092.12     48.59 o 
   7   0  11      420.77      404.62     42.81 o 
   8   0  11      523.57      645.83     54.84 o 
   9   0  11        4.25       18.92     29.65 o 
  10   0  11        3.75       -8.57     34.09 o 
  -9   1  11      167.94      218.03     29.87 o 
  -8   1  11      132.80      144.88     25.27 o 
  -7   1  11       21.67        2.68     18.30 o 
  -6   1  11       18.81        8.37     11.53 o 
  -5   1  11     1099.89      953.02     40.42 o 
  -4   1  11     1840.97     1790.64     48.62 o 
  -3   1  11     2171.65     2073.31     45.72 o 
  -2   1  11      269.68      311.12     15.32 o 
  -1   1  11      164.76      180.76      7.29 o 
   0   1  11       69.69       45.74      6.46 o 
   1   1  11     3504.37     3389.20     46.70 o 
   2   1  11       81.54      108.57      8.03 o 
   3   1  11     4155.80     4020.91     54.69 o 
   4   1  11       29.98       59.08      8.69 o 
   5   1  11      177.72      177.41     13.00 o 
   6   1  11     1361.27     1287.56     41.97 o 
   7   1  11      404.96      427.49     31.18 o 
   8   1  11      466.32      450.76     34.43 o 
   9   1  11       84.60       73.15     52.42 o 
  10   1  11      277.86      309.06     49.70 o 
  -9   2  11       30.85       25.58     22.75 o 
  -8   2  11      691.33      706.15     42.57 o 
  -7   2  11      323.62      310.62     36.10 o 
  -6   2  11     1487.68     1413.04     45.59 o 
  -5   2  11      238.58      296.26     24.43 o 
  -4   2  11      192.64      186.36     26.89 o 
  -3   2  11       18.02       42.31     11.50 o 
  -2   2  11     7884.45     7283.52    128.40 o 
  -1   2  11       35.88       32.62      7.70 o 
   0   2  11     6577.90     6265.31     75.16 o 
   1   2  11      349.65      407.61     11.27 o 
   2   2  11        1.24        2.01      5.06 o 
   3   2  11      131.93      146.90      9.00 o 
   4   2  11     2705.26     2588.16     40.80 o 
   5   2  11     1829.54     1711.73     40.68 o 
   6   2  11      370.38      411.11     19.27 o 
   7   2  11      586.70      519.29     34.41 o 
   8   2  11      176.67      189.41     26.72 o 
   9   2  11        5.08       14.43     23.28 o 
  10   2  11      145.92      127.21     32.14 o 
  -9   3  11      537.27      566.30     38.13 o 
  -8   3  11      299.17      313.30     29.47 o 
  -7   3  11      194.67      154.93     25.23 o 
  -6   3  11        6.72        8.19     14.99 o 
  -5   3  11     2533.45     2643.66     74.30 o 
  -4   3  11        7.73       31.44     19.12 o 
  -3   3  11     5930.44     5299.52    110.57 o 
  -2   3  11       27.08       50.78     10.86 o 
  -1   3  11       12.52       11.92      7.23 o 
   0   3  11      115.15      108.96      9.58 o 
   1   3  11     7403.86     6955.65     87.16 o 
   2   3  11      490.12      443.54     12.46 o 
   3   3  11     5250.67     5031.88     63.70 o 
   4   3  11      347.72      342.67     13.50 o 
   5   3  11       99.29       87.30     12.32 o 
   6   3  11       65.12       82.84     13.38 o 
   7   3  11     2071.48     2027.01     76.49 o 
   8   3  11     1531.82     1520.68     59.30 o 
   9   3  11      321.99      287.59     33.30 o 
  10   3  11        3.03       21.46     25.80 o 
  -9   4  11      132.03      155.05     23.48 o 
  -8   4  11      186.48      184.77     24.44 o 
  -7   4  11        3.57        5.58     17.29 o 
  -6   4  11     2027.49     1953.79     61.47 o 
  -5   4  11       27.75       15.65     14.33 o 
  -4   4  11      350.82      399.70     26.03 o 
  -3   4  11     1416.76     1257.30     37.23 o 
  -2   4  11     3891.13     3607.32     79.27 o 
  -1   4  11       10.72       -8.44      8.82 o 
   0   4  11     8386.23     7832.43    126.30 o 
   1   4  11        3.10        3.14      7.10 o 
   2   4  11      111.65      114.87      8.46 o 
   3   4  11      895.93      824.84     18.34 o 
   4   4  11     3437.84     3274.28     53.17 o 
   5   4  11      230.89      251.20     26.07 o 
   6   4  11     1428.48     1332.70     40.38 o 
   7   4  11      130.60      137.55     16.38 o 
   8   4  11      174.63      168.07     26.59 o 
   9   4  11      188.55      185.83     30.78 o 
  10   4  11      706.08      757.93     50.66 o 
  -8   5  11        3.25      -17.06     27.92 o 
  -7   5  11        3.45       19.43     16.56 o 
  -6   5  11        8.92      -12.06     19.22 o 
  -5   5  11      137.13      158.44     20.12 o 
  -4   5  11        1.78       -5.56     13.52 o 
  -3   5  11     1625.91     1496.32     58.58 o 
  -2   5  11       97.91      100.17     12.86 o 
  -1   5  11       49.37        8.39     10.57 o 
   0   5  11       22.88       61.92     10.60 o 
   1   5  11      762.73      723.25     21.97 o 
   2   5  11      854.17      862.02     20.01 o 
   3   5  11     1698.76     1586.77     32.31 o 
   4   5  11      131.16      136.01     11.52 o 
   5   5  11       26.59       36.64     11.63 o 
   6   5  11     1008.32      986.53     41.86 o 
   7   5  11      315.28      345.28     27.84 o 
   8   5  11      928.35      832.82     46.10 o 
   9   5  11      344.39      374.87     54.81 o 
  10   5  11      142.96      147.12     32.06 o 
  -8   6  11      351.71      333.89     47.70 o 
  -7   6  11      334.40      341.95     50.82 o 
  -6   6  11      144.37      147.44     22.48 o 
  -5   6  11       54.21       81.67     16.90 o 
  -4   6  11      502.07      494.89     28.18 o 
  -3   6  11      526.79      459.15     24.56 o 
  -2   6  11      778.93      639.19     47.10 o 
  -1   6  11      854.07      779.96     26.50 o 
   0   6  11       56.89       30.38     10.60 o 
   1   6  11        0.19       -4.61      8.64 o 
   2   6  11      563.13      561.81     20.58 o 
   3   6  11     1466.94     1339.13     27.65 o 
   4   6  11      387.68      404.15     16.36 o 
   5   6  11     2298.52     2110.02     56.48 o 
   6   6  11        8.53       20.35     14.82 o 
   7   6  11        6.97       28.69     16.12 o 
   8   6  11       40.48       58.05     17.26 o 
   9   6  11      194.64      184.00     28.77 o 
  10   6  11        3.69       22.99     24.88 o 
  -8   7  11       31.20       43.74     33.41 o 
  -7   7  11      262.55      244.69     69.97 o 
  -6   7  11        8.91       -5.91     25.77 o 
  -5   7  11     2120.06     1950.69    141.20 o 
  -4   7  11      154.19      143.51     16.42 o 
  -3   7  11        9.29       -0.93     12.56 o 
  -2   7  11      977.07      854.95     35.76 o 
  -1   7  11     2257.62     2142.59     58.35 o 
   0   7  11     1239.20     1146.44     46.33 o 
   1   7  11     3212.33     3036.34     64.25 o 
   2   7  11      149.70      179.40     15.30 o 
   3   7  11      231.55      228.91     14.87 o 
   4   7  11      105.67       72.98     10.56 o 
   5   7  11     1280.64     1170.10     34.85 o 
   6   7  11      915.57      857.30     35.29 o 
   7   7  11      172.58      242.40     23.57 o 
   8   7  11      329.07      330.34     26.47 o 
   9   7  11      260.36      247.51     33.56 o 
  10   7  11        0.42       -2.77     27.51 o 
  -7   8  11       31.74        4.47     30.38 o 
  -6   8  11      829.16      787.36     59.48 o 
  -5   8  11       42.01       19.11     22.12 o 
  -4   8  11      186.46      170.29     26.16 o 
  -3   8  11        3.50       -8.82     12.67 o 
  -2   8  11     4624.99     4256.73     95.33 o 
  -1   8  11      549.26      419.32     24.46 o 
   0   8  11      351.20      305.80     21.86 o 
   1   8  11     1042.60     1010.88     35.93 o 
   2   8  11     1795.95     1714.38     43.15 o 
   3   8  11      431.44      453.12     22.67 o 
   4   8  11     3416.91     3257.25     59.55 o 
   5   8  11      127.84      140.26     16.17 o 
   6   8  11        5.06        8.72     15.46 o 
   7   8  11       80.68       72.05     19.96 o 
   8   8  11      595.43      604.46     34.43 o 
   9   8  11      651.81      672.64     36.07 o 
  -7   9  11       82.90       90.25     52.46 o 
  -6   9  11       56.58       67.25     31.67 o 
  -5   9  11      500.11      452.59     40.92 o 
  -4   9  11       60.69       80.38     24.38 o 
  -3   9  11      446.13      468.39     28.30 o 
  -2   9  11        3.83      -13.37     13.37 o 
  -1   9  11      189.40      135.12     18.14 o 
   0   9  11      474.82      497.07     49.63 o 
   1   9  11     2079.15     1840.63     52.84 o 
   2   9  11      334.47      330.88     24.96 o 
   3   9  11      692.98      657.53     28.42 o 
   4   9  11     1041.03      968.12     31.23 o 
   5   9  11      253.33      232.37     21.34 o 
   6   9  11      937.77      896.94     36.35 o 
   7   9  11      719.10      742.81     48.34 o 
   8   9  11      237.92      214.41     25.70 o 
   9   9  11       99.62       94.66     23.78 o 
  -6  10  11        2.46      -19.25     24.47 o 
  -5  10  11       12.76      -13.79     23.60 o 
  -4  10  11       18.67       10.02     22.82 o 
  -3  10  11      329.24      347.12     34.77 o 
  -2  10  11       26.20       35.73     15.59 o 
  -1  10  11      400.35      405.53     26.54 o 
   0  10  11      131.62      113.14     18.15 o 
   1  10  11      433.24      412.12     29.07 o 
   2  10  11       21.30        8.35     16.06 o 
   3  10  11     1557.51     1422.19     41.36 o 
   4  10  11       49.67       67.96     15.76 o 
   5  10  11      240.82      212.94     21.99 o 
   6  10  11      462.79      552.28     41.20 o 
   7  10  11      302.02      270.48     59.71 o 
   8  10  11       97.68       99.71     23.06 o 
  -6  11  11       77.51       52.35     31.28 o 
  -5  11  11        7.83       38.87     27.87 o 
  -4  11  11      139.84      163.72     30.24 o 
  -3  11  11      298.48      277.40     33.33 o 
  -2  11  11        9.67       22.08     22.52 o 
  -1  11  11     1382.62     1336.20     57.28 o 
   0  11  11      243.48      197.00     22.60 o 
   1  11  11        4.73       10.03     16.56 o 
   2  11  11      461.26      444.45     29.99 o 
   3  11  11       24.93       34.95     18.55 o 
   4  11  11      180.50      181.15     21.03 o 
   5  11  11       52.32       27.84     20.54 o 
   6  11  11      324.31      330.10     35.42 o 
   7  11  11      185.24      187.92     31.67 o 
   8  11  11       51.63       39.36     26.96 o 
  -5  12  11       11.90       13.90     33.55 o 
  -4  12  11     1234.79     1153.17     61.96 o 
  -3  12  11      178.26      156.12     30.41 o 
  -2  12  11      488.23      484.20     41.44 o 
  -1  12  11        7.25       15.49     22.25 o 
   0  12  11      436.00      416.83     37.94 o 
   1  12  11      251.62      274.49     33.17 o 
   2  12  11      669.39      616.63     66.94 o 
   3  12  11      696.08      649.81     44.57 o 
   4  12  11       11.80       -7.94     19.46 o 
   5  12  11       48.70       22.90     27.39 o 
   6  12  11      222.10      212.20     33.31 o 
   7  12  11      211.90      216.00     62.53 o 
  -4  13  11       23.90       37.98     38.01 o 
  -3  13  11       23.15       15.26     26.74 o 
  -2  13  11       98.12       25.42     26.39 o 
  -1  13  11      305.06      281.76     34.93 o 
   0  13  11      134.89      120.98     28.75 o 
   1  13  11     1393.25     1388.74     62.27 o 
   2  13  11      213.24      252.86     40.88 o 
   3  13  11        6.06       -2.17     24.19 o 
   4  13  11     1213.67     1007.95     68.26 o 
   5  13  11       97.83       81.38     32.35 o 
   6  13  11      451.87      434.62     53.99 o 
  -2  14  11      286.20      310.83     48.96 o 
  -1  14  11        9.75       16.94     26.76 o 
   0  14  11      104.37      101.47     30.13 o 
   1  14  11      456.95      355.05     39.28 o 
   2  14  11       13.53       12.87     26.72 o 
   3  14  11      173.52      142.14     31.64 o 
   4  14  11      250.43      250.42     35.71 o 
  -1 -13  12        4.97      -10.71     26.54 o 
   0 -13  12      629.09      429.48     76.67 o 
   1 -13  12       28.22       60.47     53.17 o 
   2 -13  12      195.26      225.63     65.26 o 
  -3 -12  12        1.56      -26.23     26.23 o 
  -2 -12  12       73.91      100.56     28.96 o 
  -1 -12  12       12.77       24.11     26.04 o 
   0 -12  12       17.36        5.03     46.98 o 
   1 -12  12      307.68      244.83     60.96 o 
   2 -12  12        5.20      -40.80     40.80 o 
   3 -12  12      181.91      193.15     56.54 o 
   4 -12  12       32.37       62.96     51.26 o 
  -5 -11  12       99.73       69.84     29.06 o 
  -4 -11  12      279.81      256.50     35.10 o 
  -3 -11  12      214.14      214.01     31.68 o 
  -2 -11  12      337.01      283.31     33.53 o 
  -1 -11  12       57.52      158.70     36.27 o 
   0 -11  12       84.93       56.39     41.59 o 
   1 -11  12        9.14        1.06     41.19 o 
   2 -11  12       16.61       35.25     42.60 o 
   3 -11  12       44.06       26.65     44.04 o 
   4 -11  12      191.29      203.78     57.32 o 
   5 -11  12       74.40      103.10     50.87 o 
  -6 -10  12       35.73       13.45     22.91 o 
  -5 -10  12      116.89      107.69     23.65 o 
  -4 -10  12       98.24      121.02     27.21 o 
  -3 -10  12       31.39       53.92     24.52 o 
  -2 -10  12       81.26       77.80     26.64 o 
  -1 -10  12     1363.18     1340.63     56.79 o 
   0 -10  12       12.55       19.15     21.20 o 
   1 -10  12      293.63      255.24     56.91 o 
   2 -10  12      231.82      314.06     58.77 o 
   3 -10  12      732.20      756.28     82.50 o 
   4 -10  12      141.06      119.71     48.90 o 
   5 -10  12      478.47      564.44     74.00 o 
   6 -10  12      124.94      201.86     69.76 o 
  -6  -9  12       21.37        9.84     21.31 o 
  -5  -9  12       84.21      113.27     22.76 o 
  -4  -9  12     2242.90     2243.32     62.06 o 
  -3  -9  12      632.23      601.91     39.80 o 
  -2  -9  12      835.32      793.02     44.71 o 
  -1  -9  12        0.24       11.46     28.72 o 
   0  -9  12       25.55       56.76     20.48 o 
   1  -9  12      192.23      170.75     47.29 o 
   2  -9  12     3255.58     3053.42    160.04 o 
   3  -9  12      473.57      402.29     60.36 o 
   4  -9  12      377.88      371.25     60.04 o 
   5  -9  12        2.19      -10.39     29.87 o 
   6  -9  12      141.61      138.49     62.52 o 
   7  -9  12      186.48      211.23     70.25 o 
  -7  -8  12      569.22      600.00     73.07 o 
  -6  -8  12       83.18       91.69     23.33 o 
  -5  -8  12     1060.03     1063.35     41.84 o 
  -4  -8  12       25.87       -3.49     17.23 o 
  -3  -8  12       16.81        7.08     12.48 o 
  -2  -8  12       50.87       68.88     16.80 o 
  -1  -8  12     1947.19     1781.31     67.14 o 
   0  -8  12        7.06       29.99     18.61 o 
   1  -8  12      938.50     1025.95     52.02 o 
   2  -8  12      181.36      190.94     45.82 o 
   3  -8  12       86.45       43.76     35.32 o 
   4  -8  12      139.84      125.26     42.41 o 
   5  -8  12     3476.65     3481.28    127.37 o 
   6  -8  12       30.34       -4.79     47.50 o 
   7  -8  12      711.06      846.91    103.22 o 
   8  -8  12       67.01      -17.63     51.21 o 
  -7  -7  12       39.95       28.16     42.63 o 
  -6  -7  12      130.07       79.19     35.69 o 
  -5  -7  12       66.36      103.81     20.06 o 
  -4  -7  12      142.12      140.41     20.27 o 
  -3  -7  12        1.35       55.53     16.81 o 
  -2  -7  12      862.22      857.81     34.70 o 
  -1  -7  12      492.25      498.58     26.32 o 
   0  -7  12      247.89      260.75     22.51 o 
   1  -7  12       41.57       -2.27     26.21 o 
   2  -7  12      856.59      654.42     67.85 o 
   3  -7  12       38.83      104.66     38.47 o 
   4  -7  12      851.26      923.80     74.61 o 
   5  -7  12       11.63        1.27     25.12 o 
   6  -7  12        2.72        7.12     45.92 o 
   7  -7  12      363.21      372.47     74.80 o 
   8  -7  12      226.02      133.67     63.72 o 
  -8  -6  12        7.99        2.54     42.98 o 
  -7  -6  12      260.74      258.40     52.85 o 
  -6  -6  12      158.36       99.48     40.96 o 
  -5  -6  12       42.57       53.03     16.91 o 
  -4  -6  12      214.22      201.41     20.86 o 
  -3  -6  12     1261.48     1171.42     39.57 o 
  -2  -6  12     1560.45     1518.47     44.86 o 
  -1  -6  12      941.38      909.40     30.37 o 
   0  -6  12      111.66       88.16     11.98 o 
   1  -6  12       62.90      126.67     22.99 o 
   2  -6  12      803.49      873.99     43.04 o 
   3  -6  12     1890.38     1870.05    106.38 o 
   4  -6  12     1108.69      850.91     71.59 o 
   5  -6  12      501.82      480.10     52.64 o 
   6  -6  12      331.02      408.33     70.16 o 
   7  -6  12      517.06      679.88     89.37 o 
   8  -6  12      304.00      274.33     68.22 o 
   9  -6  12       85.76       97.00     59.38 o 
  -8  -5  12       30.52       64.22     33.12 o 
  -7  -5  12      308.91      338.50     40.68 o 
  -6  -5  12     2725.41     2566.85     86.74 o 
  -5  -5  12       46.64       40.05     14.59 o 
  -4  -5  12     3772.95     3730.71     84.65 o 
  -3  -5  12        2.11       12.02     13.31 o 
  -2  -5  12      210.95      232.58     19.26 o 
  -1  -5  12        0.96        9.62     10.90 o 
   0  -5  12     4542.46     4255.84     90.06 o 
   1  -5  12      960.61      902.85     36.73 o 
   2  -5  12     2371.92     2336.65     66.64 o 
   3  -5  12      341.11      382.79     29.73 o 
   4  -5  12       90.48       94.78     25.53 o 
   5  -5  12       14.91       45.06     23.93 o 
   6  -5  12     1432.56     1573.76    110.88 o 
   7  -5  12      449.64      476.27     75.42 o 
   8  -5  12       30.04       12.63     51.19 o 
   9  -5  12      320.04      293.26     74.46 o 
  -8  -4  12        1.42       -8.63     23.57 o 
  -7  -4  12     1353.61     1340.40     56.39 o 
  -6  -4  12      186.04      180.47     19.57 o 
  -5  -4  12      128.87      146.84     17.24 o 
  -4  -4  12       92.32       80.07     14.22 o 
  -3  -4  12     2867.82     2747.58     58.37 o 
  -2  -4  12      451.86      412.40     20.29 o 
  -1  -4  12     8815.50     8389.65    135.50 o 
   0  -4  12     5788.78     5667.19    115.46 o 
   1  -4  12        1.86       -9.29      9.48 o 
   2  -4  12      258.10      272.05     21.85 o 
   3  -4  12     3156.11     3026.71    102.53 o 
   4  -4  12     1455.16     1353.18     61.36 o 
   5  -4  12     4043.66     3911.03    185.77 o 
   6  -4  12      974.51      818.41     84.12 o 
   7  -4  12        0.01        6.50     41.01 o 
   8  -4  12      253.06      186.23     61.57 o 
   9  -4  12      189.13      182.78     65.17 o 
  -9  -3  12      306.43      375.80     47.88 o 
  -8  -3  12       41.46       43.71     26.93 o 
  -7  -3  12       35.44       86.82     20.71 o 
  -6  -3  12      511.52      558.19     28.32 o 
  -5  -3  12      215.37      236.91     19.69 o 
  -4  -3  12     5155.40     5161.61     81.83 o 
  -3  -3  12      317.82      315.99     14.07 o 
  -2  -3  12     1370.06     1338.08     29.33 o 
  -1  -3  12      611.16      577.21     16.41 o 
   0  -3  12     2352.66     2281.77     44.54 o 
   1  -3  12       46.89       33.14     10.73 o 
   2  -3  12     6153.61     5892.95    117.00 o 
   3  -3  12       78.17       98.16     13.80 o 
   4  -3  12        7.87       48.56     12.36 o 
   5  -3  12     1779.97     1680.51    108.20 o 
   6  -3  12      843.33      831.84     84.99 o 
   7  -3  12      576.21      536.22     73.88 o 
   8  -3  12     1787.66     1749.89    127.83 o 
   9  -3  12       22.03        6.84     50.72 o 
  10  -3  12       63.99       43.80     62.36 o 
  -9  -2  12      189.34      151.12     36.79 o 
  -8  -2  12      244.78      279.91     33.18 o 
  -7  -2  12      324.81      361.78     32.78 o 
  -6  -2  12       60.03       74.29     16.00 o 
  -5  -2  12      248.99      244.23     19.51 o 
  -4  -2  12       23.45       17.75     10.91 o 
  -3  -2  12     1559.77     1477.42     30.04 o 
  -2  -2  12     1162.74     1183.07     24.38 o 
  -1  -2  12     1195.18     1300.26     27.59 o 
   0  -2  12        7.62       15.85      6.31 o 
   1  -2  12      457.91      541.00     16.06 o 
   2  -2  12      122.37      163.42     11.20 o 
   3  -2  12      428.28      437.15     16.24 o 
   4  -2  12     3953.64     3741.77     74.20 o 
   5  -2  12      421.75      480.67     25.06 o 
   6  -2  12      236.42      259.86     41.47 o 
   7  -2  12      330.26      347.32     39.25 o 
   8  -2  12      128.84      181.35     56.93 o 
   9  -2  12       56.62       23.73     53.69 o 
  10  -2  12      873.16      898.09    114.05 o 
  -9  -1  12       10.90       31.60     24.98 o 
  -8  -1  12      615.62      641.29     44.34 o 
  -7  -1  12      529.65      555.94     38.45 o 
  -6  -1  12     2923.00     3039.96     76.45 o 
  -5  -1  12      231.48      241.68     25.31 o 
  -4  -1  12      670.08      702.46     27.67 o 
  -3  -1  12      187.23      192.84     23.85 o 
  -2  -1  12      498.24      537.36     18.44 o 
  -1  -1  12     5210.19     4949.63     68.84 o 
   0  -1  12     1306.88     1297.65     24.90 o 
   1  -1  12     8503.63     8045.17    101.31 o 
   2  -1  12      142.46      148.55      8.87 o 
   3  -1  12       27.29       47.28     11.10 o 
   4  -1  12      201.81      225.16     12.77 o 
   5  -1  12     1911.12     1802.56     49.61 o 
   6  -1  12      593.71      631.10     34.01 o 
   7  -1  12     3180.45     2936.75    111.01 o 
   8  -1  12      109.40       99.48     73.07 o 
   9  -1  12       36.96       48.75     33.63 o 
  10  -1  12      135.82      128.55     42.69 o 
  -9   0  12     1768.13     1767.11     69.28 o 
  -8   0  12       66.87       56.91     25.32 o 
  -7   0  12      601.97      666.48     41.16 o 
  -6   0  12       10.79       17.05     15.53 o 
  -5   0  12      916.29      954.17     44.33 o 
  -4   0  12      454.66      446.72     21.85 o 
  -3   0  12     9778.65     9619.74    168.07 o 
  -2   0  12      283.50      323.52     13.52 o 
  -1   0  12     1894.79     1887.49     31.25 o 
   0   0  12      251.85      306.05     10.68 o 
   1   0  12     2987.66     2846.27     41.18 o 
   2   0  12     1014.65     1022.74     20.31 o 
   3   0  12     1955.87     1957.38     32.84 o 
   4   0  12     1150.43     1181.90     36.08 o 
   5   0  12      361.49      351.20     19.16 o 
   6   0  12        2.32       32.34     12.56 o 
   7   0  12     1116.89     1135.57     73.85 o 
   8   0  12      686.38      709.82     57.32 o 
   9   0  12      122.95      150.54     38.37 o 
  10   0  12       70.46      113.69     41.73 o 
  -9   1  12      119.90      120.02     27.86 o 
  -8   1  12      186.26      228.26     39.68 o 
  -7   1  12       40.27       44.42     22.30 o 
  -6   1  12     4167.49     4056.31    113.04 o 
  -5   1  12      541.21      491.64     31.77 o 
  -4   1  12     3330.31     3079.24     83.66 o 
  -3   1  12      206.14      213.10     22.68 o 
  -2   1  12      119.26      178.75     14.14 o 
  -1   1  12     1539.93     1570.92     27.87 o 
   0   1  12     5373.12     5107.23     70.11 o 
   1   1  12     3214.26     3012.80     42.97 o 
   2   1  12      406.50      388.31     13.81 o 
   3   1  12        4.30       -2.04      6.29 o 
   4   1  12     3428.33     3301.77     60.24 o 
   5   1  12     3501.77     3409.08     68.26 o 
   6   1  12     1929.91     1879.12     53.11 o 
   7   1  12     1924.81     1947.49     64.66 o 
   8   1  12      488.16      477.69     35.76 o 
   9   1  12        1.51       32.63     23.25 o 
  10   1  12      180.80      232.23     46.79 o 
  -9   2  12       50.72       41.09     25.07 o 
  -8   2  12        0.34       -1.70     20.39 o 
  -7   2  12      637.86      603.08     47.03 o 
  -6   2  12      286.77      278.80     34.39 o 
  -5   2  12      269.48      250.53     32.31 o 
  -4   2  12     1133.91     1110.57     44.18 o 
  -3   2  12     1318.54     1289.05     39.66 o 
  -2   2  12      538.86      550.05     22.28 o 
  -1   2  12     1976.35     1976.50     44.16 o 
   0   2  12     2675.46     2550.62     38.71 o 
   1   2  12       14.24       37.14      6.60 o 
   2   2  12    10221.85     9889.56    117.11 o 
   3   2  12     1442.77     1414.89     24.09 o 
   4   2  12     1357.54     1342.73     29.52 o 
   5   2  12      535.74      554.27     22.34 o 
   6   2  12      341.87      324.67     17.87 o 
   7   2  12      195.05      176.20     24.03 o 
   8   2  12     2758.50     2664.84     82.90 o 
   9   2  12      199.79      187.78     28.51 o 
  10   2  12      189.30      218.49     33.77 o 
  -9   3  12        2.98       11.60     22.47 o 
  -8   3  12      512.51      516.53     36.72 o 
  -7   3  12       21.22        0.93     18.27 o 
  -6   3  12      202.43      266.26     25.70 o 
  -5   3  12      673.80      651.75     34.64 o 
  -4   3  12      105.98      108.18     24.29 o 
  -3   3  12      283.50      286.82     41.36 o 
  -2   3  12      640.65      671.90     27.32 o 
  -1   3  12     1000.44      920.50     28.54 o 
   0   3  12       18.65        2.95      8.76 o 
   1   3  12     5648.31     5331.30     77.44 o 
   2   3  12        7.63        7.14      5.91 o 
   3   3  12       77.74      110.39      8.46 o 
   4   3  12       15.84       18.46      7.82 o 
   5   3  12     3060.84     2964.84     68.19 o 
   6   3  12       39.12       35.47     13.06 o 
   7   3  12      641.53      728.42     40.06 o 
   8   3  12      207.28      203.66     36.12 o 
   9   3  12        6.72       18.87     32.84 o 
  10   3  12      597.99      552.90     44.74 o 
  -8   4  12       69.17       88.68     26.44 o 
  -7   4  12      633.40      655.55     37.46 o 
  -6   4  12       39.54        4.42     17.20 o 
  -5   4  12     2406.05     2133.39     65.30 o 
  -4   4  12     1869.24     1694.45     54.75 o 
  -3   4  12     1527.91     1208.57     43.76 o 
  -2   4  12     1623.51     1447.22     49.52 o 
  -1   4  12      711.42      647.68     30.86 o 
   0   4  12     1188.59     1006.05     29.19 o 
   1   4  12     2323.78     2167.48     47.51 o 
   2   4  12     3952.34     3994.86     64.09 o 
   3   4  12      198.24      219.36     13.01 o 
   4   4  12     2371.86     2172.39     89.00 o 
   5   4  12      754.41      736.76     41.44 o 
   6   4  12     1432.56     1353.47     69.48 o 
   7   4  12        0.67        0.29     13.36 o 
   8   4  12     1022.40     1049.72     50.38 o 
   9   4  12       47.77       43.44     24.96 o 
  10   4  12      218.98      198.79     34.28 o 
  -8   5  12      654.51      606.23     33.41 o 
  -7   5  12       60.52       67.23     19.41 o 
  -6   5  12     2196.49     2154.59     65.90 o 
  -5   5  12       50.12       19.70     24.94 o 
  -4   5  12      620.26      548.59     31.70 o 
  -3   5  12      215.10      225.86     32.96 o 
  -2   5  12     2198.24     2232.95     64.49 o 
  -1   5  12     2468.83     2238.07     55.69 o 
   0   5  12     1925.71     1899.48     49.89 o 
   1   5  12     1033.80      954.69     28.92 o 
   2   5  12      880.15      812.56     22.29 o 
   3   5  12     1226.11     1261.63     28.37 o 
   4   5  12     1014.96      983.27     25.81 o 
   5   5  12     2492.22     2412.19     59.82 o 
   6   5  12       10.64       36.29     14.86 o 
   7   5  12       28.89       43.40     15.86 o 
   8   5  12      183.12      208.10     29.34 o 
   9   5  12     1109.63     1055.30     55.19 o 
  10   5  12       35.42       44.62     26.85 o 
  -8   6  12       73.78       77.44     35.05 o 
  -7   6  12        0.85       -6.59     29.95 o 
  -6   6  12      149.12      141.77     38.70 o 
  -5   6  12     1499.35     1466.12     50.03 o 
  -4   6  12     1113.31     1010.24     63.31 o 
  -3   6  12     2990.16     2792.93    108.31 o 
  -2   6  12      361.23      322.85     21.89 o 
  -1   6  12       35.27       43.69     12.85 o 
   0   6  12     1824.89     1706.91     42.25 o 
   1   6  12     1134.74     1097.42     29.26 o 
   2   6  12     9054.18     8399.63    136.35 o 
   3   6  12     2843.96     2749.24     45.79 o 
   4   6  12      100.82      127.12     12.38 o 
   5   6  12        4.90       -4.73     10.90 o 
   6   6  12      952.51     1009.32     38.02 o 
   7   6  12      258.34      274.15     23.55 o 
   8   6  12     1921.23     1764.05     52.57 o 
   9   6  12       51.16       61.07     26.82 o 
  10   6  12       24.33       52.05     27.62 o 
  -7   7  12      612.13      611.94     70.84 o 
  -6   7  12        7.70       18.72     28.98 o 
  -5   7  12        1.44       -5.91     14.47 o 
  -4   7  12       29.49       28.51     15.60 o 
  -3   7  12     1585.62     1326.92     42.37 o 
  -2   7  12     1222.89     1057.47     36.75 o 
  -1   7  12     3424.55     3289.02     77.12 o 
   0   7  12      458.95      492.47     26.49 o 
   1   7  12      236.64      237.13     33.75 o 
   2   7  12      319.78      301.52     18.35 o 
   3   7  12     4371.94     4053.06     74.19 o 
   4   7  12      139.36      161.51     16.25 o 
   5   7  12     2090.65     2017.63     48.81 o 
   6   7  12       55.25       74.94     17.54 o 
   7   7  12       36.20       54.17     18.26 o 
   8   7  12      271.16      266.39     25.23 o 
   9   7  12      437.09      479.71     42.48 o 
  -7   8  12      387.74      307.27     45.54 o 
  -6   8  12       35.56       46.67     31.08 o 
  -5   8  12      671.94      561.41     50.45 o 
  -4   8  12      525.72      504.53     32.20 o 
  -3   8  12        5.16       -6.26     17.17 o 
  -2   8  12       11.94       40.28     15.20 o 
  -1   8  12      246.14      202.83     33.39 o 
   0   8  12      267.68      280.87     25.55 o 
   1   8  12       42.74       33.88     14.96 o 
   2   8  12      529.71      593.76     26.96 o 
   3   8  12      123.53      135.20     16.67 o 
   4   8  12      284.02      262.13     18.91 o 
   5   8  12      890.03      919.84     35.55 o 
   6   8  12      780.95      744.55     50.25 o 
   7   8  12      570.91      577.54     34.86 o 
   8   8  12      234.77      226.46     25.31 o 
   9   8  12        0.61        5.66     20.41 o 
  -7   9  12       24.99       12.99     33.54 o 
  -6   9  12       42.18       12.20     39.52 o 
  -5   9  12       24.81       19.64     27.59 o 
  -4   9  12     1314.15     1284.43     86.57 o 
  -3   9  12     1133.48     1043.26     38.22 o 
  -2   9  12      430.51      423.32     25.99 o 
  -1   9  12      470.14      409.26     26.18 o 
   0   9  12        8.96       40.59     15.23 o 
   1   9  12       75.21       49.93     16.37 o 
   2   9  12       44.65       48.64     16.82 o 
   3   9  12     3212.94     2995.46     65.66 o 
   4   9  12        6.15       23.87     15.40 o 
   5   9  12      665.05      640.89     45.24 o 
   6   9  12      762.80      750.25     40.81 o 
   7   9  12      100.49      108.89     21.89 o 
   8   9  12        5.48        5.08     20.58 o 
  -6  10  12      602.34      667.54     64.46 o 
  -5  10  12      605.10      598.19     45.30 o 
  -4  10  12      161.47      151.47     29.12 o 
  -3  10  12      480.36      496.69     40.15 o 
  -2  10  12      381.13      352.16     38.37 o 
  -1  10  12      800.34      714.50     39.90 o 
   0  10  12     3271.48     3064.16     76.56 o 
   1  10  12        3.40       15.99     10.48 o 
   2  10  12      243.66      235.98     29.08 o 
   3  10  12       24.40       26.51     15.39 o 
   4  10  12      628.07      650.66     36.37 o 
   5  10  12       25.13       27.39     21.73 o 
   6  10  12      921.80      869.38     48.18 o 
   7  10  12      103.91      122.35     42.60 o 
   8  10  12       90.16      108.27     31.15 o 
  -5  11  12       28.43       29.79     36.64 o 
  -4  11  12       84.33       83.84     28.72 o 
  -3  11  12      586.80      534.00     43.05 o 
  -2  11  12      472.07      454.61     73.70 o 
  -1  11  12      975.20      888.88     39.08 o 
   0  11  12      673.95      641.79     35.05 o 
   1  11  12       78.73       75.47     20.11 o 
   2  11  12       10.35       18.43     18.01 o 
   3  11  12      635.80      662.78     37.33 o 
   4  11  12        1.09       21.51     20.95 o 
   5  11  12     1406.58     1346.86     55.85 o 
   6  11  12      652.11      647.69     50.89 o 
   7  11  12      106.01      166.78     30.93 o 
  -4  12  12      257.05      290.43     47.85 o 
  -3  12  12        9.71       33.23     26.57 o 
  -2  12  12       32.14       35.90     25.75 o 
  -1  12  12      606.04      615.85     43.88 o 
   0  12  12      576.04      485.49     40.78 o 
   1  12  12       14.48       47.42     20.17 o 
   2  12  12      504.19      491.74     33.86 o 
   3  12  12        6.08       32.03     22.68 o 
   4  12  12      381.11      423.94     28.65 o 
   5  12  12       60.83       46.35     30.54 o 
   6  12  12      290.20      288.55     99.51 o 
  -3  13  12       75.11       77.36     29.71 o 
  -2  13  12       48.25       46.19     27.89 o 
  -1  13  12        2.49       11.07     25.61 o 
   0  13  12       87.85       80.72     29.05 o 
   1  13  12      464.19      433.45     40.39 o 
   2  13  12      660.17      602.35     45.93 o 
   3  13  12      198.36      209.28     33.83 o 
   4  13  12       16.88       -0.90     26.46 o 
   5  13  12       37.02       32.30     34.32 o 
  -1  14  12       95.71      109.56     31.35 o 
   0  14  12      317.92      365.80     40.75 o 
   1  14  12      223.73      204.33     35.41 o 
   2  14  12       28.97       31.70     28.57 o 
   3  14  12       71.30       61.27     28.86 o 
   4  14  12      126.02       88.94     55.41 o 
  -3 -12  13      228.38      210.58     34.19 o 
  -2 -12  13      469.93      464.28     41.91 o 
  -1 -12  13       17.93      -15.09     25.94 o 
   0 -12  13        5.83       25.92     49.81 o 
   1 -12  13       57.53       50.67     50.14 o 
   2 -12  13     1036.99      988.62    102.08 o 
   3 -12  13      343.27      335.07     67.88 o 
  -4 -11  13       20.90       25.36     25.67 o 
  -3 -11  13      184.48      210.71     32.87 o 
  -2 -11  13        4.03        9.41     25.68 o 
  -1 -11  13      154.33      193.94     39.89 o 
   0 -11  13       92.51      114.68     30.83 o 
   1 -11  13      613.67      666.45     83.78 o 
   2 -11  13      294.21      236.85     60.53 o 
   3 -11  13      146.85       98.69     50.12 o 
   4 -11  13       28.71       11.61     44.59 o 
   5 -11  13      211.18      214.02     67.24 o 
  -5 -10  13       62.33       42.70     40.30 o 
  -4 -10  13      136.60      128.93     28.19 o 
  -3 -10  13      645.38      629.95     43.46 o 
  -2 -10  13      259.66      216.09     30.89 o 
  -1 -10  13        8.78       -1.33     22.57 o 
   0 -10  13      311.43      367.74     80.18 o 
   1 -10  13      382.18      360.65     64.21 o 
   2 -10  13       84.68       87.08     47.61 o 
   3 -10  13      912.60      899.14     91.44 o 
   4 -10  13     1378.74     1463.15    108.06 o 
   5 -10  13      244.98      370.12     78.17 o 
   6 -10  13      116.81      302.91     77.97 o 
  -6  -9  13       17.78       35.53     24.07 o 
  -5  -9  13       14.16       -6.19     21.29 o 
  -4  -9  13      289.06      331.88     28.10 o 
  -3  -9  13        9.73        7.77     13.81 o 
  -2  -9  13      983.84     1064.77     54.45 o 
  -1  -9  13      114.04      111.00     25.71 o 
   0  -9  13      571.38      525.03     76.11 o 
   1  -9  13       45.35       18.13     22.89 o 
   2  -9  13      104.40       78.61     43.35 o 
   3  -9  13        7.85       45.45     39.37 o 
   4  -9  13       17.30        7.63     40.76 o 
   5  -9  13      127.57       80.27     33.93 o 
   6  -9  13      624.24      596.27     92.86 o 
   7  -9  13       14.42      -46.88     46.88 o 
  -7  -8  13       22.67       62.34     48.69 o 
  -6  -8  13      112.38      130.43     29.12 o 
  -5  -8  13       42.83       72.80     23.56 o 
  -4  -8  13      203.32      224.96     24.43 o 
  -3  -8  13       14.28       18.29     17.64 o 
  -2  -8  13      478.76      476.15     26.90 o 
  -1  -8  13      791.65      811.42     45.61 o 
   0  -8  13      190.20      199.93     29.73 o 
   1  -8  13      499.71      493.03     39.81 o 
   2  -8  13       11.28       37.28     38.86 o 
   3  -8  13     1117.87     1115.16     87.22 o 
   4  -8  13        1.99        7.90     37.62 o 
   5  -8  13      188.77      228.12     39.31 o 
   6  -8  13       56.85      138.25     59.35 o 
   7  -8  13       54.86       74.38     58.97 o 
  -7  -7  13     1456.70     1308.24     93.14 o 
  -6  -7  13      253.50      230.96     38.55 o 
  -5  -7  13      483.07      549.61     58.57 o 
  -4  -7  13       66.61       59.33     19.04 o 
  -3  -7  13      491.78      611.36     31.64 o 
  -2  -7  13     1870.83     1814.71     51.25 o 
  -1  -7  13      473.39      438.06     24.25 o 
   0  -7  13     1793.61     1692.65     78.37 o 
   1  -7  13      335.64      426.84     43.62 o 
   2  -7  13       63.42       31.49     27.92 o 
   3  -7  13      690.37      676.17     72.15 o 
   4  -7  13      976.07      979.00     81.84 o 
   5  -7  13      379.58      396.40     43.59 o 
   6  -7  13      267.05      198.83     61.71 o 
   7  -7  13      231.43      227.50     66.11 o 
   8  -7  13        0.25       80.45     58.33 o 
  -7  -6  13       24.07       43.12     44.07 o 
  -6  -6  13      249.63      121.50    114.02 o 
  -5  -6  13      775.61      797.53     37.97 o 
  -4  -6  13     1280.10     1267.54     46.77 o 
  -3  -6  13       62.27       84.00     17.44 o 
  -2  -6  13     1044.47     1058.96     48.62 o 
  -1  -6  13      811.88      802.54     31.50 o 
   0  -6  13       34.31       32.54     12.17 o 
   1  -6  13     1055.74     1006.92     53.04 o 
   2  -6  13      780.59      829.25     45.22 o 
   3  -6  13     2012.41     1842.48    108.92 o 
   4  -6  13        8.76       36.69     24.72 o 
   5  -6  13        3.55       62.56     27.44 o 
   6  -6  13       18.39       54.26     47.50 o 
   7  -6  13     1035.02      943.00    105.27 o 
   8  -6  13      103.91       98.64     59.28 o 
  -8  -5  13        3.46       25.44     57.79 o 
  -7  -5  13      282.18      251.25     37.83 o 
  -6  -5  13      151.33      193.30     28.89 o 
  -5  -5  13     1097.39     1081.78     37.36 o 
  -4  -5  13        1.75       -7.92     14.03 o 
  -3  -5  13      248.88      188.97     19.52 o 
  -2  -5  13      626.07      614.77     28.54 o 
  -1  -5  13      969.96      902.59     32.97 o 
   0  -5  13     5116.37     5032.62    105.06 o 
   1  -5  13       74.71      113.69     15.92 o 
   2  -5  13      140.70      149.99     19.30 o 
   3  -5  13      399.24      448.84     45.69 o 
   4  -5  13     3210.48     3067.43    110.08 o 
   5  -5  13      331.54      336.76     38.10 o 
   6  -5  13     1346.63     1199.44    100.52 o 
   7  -5  13      364.71      347.10     69.25 o 
   8  -5  13        3.36      -29.35     51.10 o 
   9  -5  13        4.63       37.19     53.19 o 
  -8  -4  13       33.57       48.55     26.56 o 
  -7  -4  13       27.14        8.31     23.46 o 
  -6  -4  13      538.81      562.78     29.44 o 
  -5  -4  13      181.75      186.05     21.48 o 
  -4  -4  13       69.14      103.13     15.73 o 
  -3  -4  13     2723.21     2581.47     62.08 o 
  -2  -4  13        9.99       27.97     11.64 o 
  -1  -4  13     1267.81     1252.64     37.87 o 
   0  -4  13      942.17      979.96     33.23 o 
   1  -4  13     3239.99     3188.26     70.84 o 
   2  -4  13      417.64      338.10     24.95 o 
   3  -4  13      920.18      907.01     37.16 o 
   4  -4  13      104.50      188.66     20.56 o 
   5  -4  13       20.54       16.76     31.88 o 
   6  -4  13       90.14      122.19     46.95 o 
   7  -4  13      557.72      451.94     73.98 o 
   8  -4  13      397.06      391.10     74.73 o 
   9  -4  13      227.77      241.85     72.18 o 
  -8  -3  13      470.82      495.52     34.85 o 
  -7  -3  13      463.02      494.84     32.69 o 
  -6  -3  13      103.26      123.73     19.01 o 
  -5  -3  13      114.97      194.94     18.76 o 
  -4  -3  13      550.17      564.31     21.54 o 
  -3  -3  13      339.75      336.54     19.92 o 
  -2  -3  13      911.37      959.67     28.79 o 
  -1  -3  13      133.63      130.40     13.80 o 
   0  -3  13      212.55      233.23     16.13 o 
   1  -3  13      318.93      380.72     21.09 o 
   2  -3  13      187.05      177.02     14.51 o 
   3  -3  13      207.48      219.01     18.41 o 
   4  -3  13     1462.22     1410.28     65.95 o 
   5  -3  13      904.06      851.99     46.51 o 
   6  -3  13      328.93      224.20     53.81 o 
   7  -3  13       60.50       36.38     44.27 o 
   8  -3  13      604.14      478.18     79.24 o 
   9  -3  13      175.74      129.22     62.95 o 
  -8  -2  13        2.87      -22.25     22.25 o 
  -7  -2  13       65.70       76.54     20.39 o 
  -6  -2  13      780.07      727.76     32.53 o 
  -5  -2  13      709.05      793.32     32.37 o 
  -4  -2  13     2477.17     2417.06     51.12 o 
  -3  -2  13       14.74       31.59      7.85 o 
  -2  -2  13      257.22      263.16     14.88 o 
  -1  -2  13      499.00      516.04     19.39 o 
   0  -2  13     2711.64     2636.95     42.30 o 
   1  -2  13    15128.86    15247.40    217.61 o 
   2  -2  13      723.03      617.39     20.12 o 
   3  -2  13      511.76      589.22     19.73 o 
   4  -2  13      419.90      399.79     23.60 o 
   5  -2  13     1973.35     1893.75     71.56 o 
   6  -2  13      634.43      610.16     40.82 o 
   7  -2  13     2564.18     2354.25    145.17 o 
   8  -2  13       36.39       69.28     51.66 o 
   9  -2  13       51.08       99.00     57.59 o 
  10  -2  13      260.07      289.29     78.75 o 
  -8  -1  13      391.64      444.05     38.90 o 
  -7  -1  13     1353.73     1306.73     74.15 o 
  -6  -1  13      548.26      570.18     32.89 o 
  -5  -1  13       20.19       14.12     14.50 o 
  -4  -1  13      873.87      814.45     33.02 o 
  -3  -1  13       84.03       60.03     12.80 o 
  -2  -1  13     9256.13     8993.78    122.07 o 
  -1  -1  13     1471.99     1393.64     29.06 o 
   0  -1  13      514.16      534.68     16.60 o 
   1  -1  13      392.26      435.74     14.76 o 
   2  -1  13     7182.58     7025.70     99.85 o 
   3  -1  13      227.91      254.63     13.96 o 
   4  -1  13     4294.98     4051.52     70.75 o 
   5  -1  13      131.01      112.56     15.53 o 
   6  -1  13      464.63      564.25     27.69 o 
   7  -1  13       93.06      147.89     18.74 o 
   8  -1  13      487.25      560.06     52.40 o 
   9  -1  13       25.03      101.30     35.31 o 
  10  -1  13      897.25      994.60    118.03 o 
  -9   0  13       19.90       -0.70     28.12 o 
  -8   0  13        1.32       -2.80     19.57 o 
  -7   0  13      146.31      116.64     25.00 o 
  -6   0  13       58.79       75.63     18.73 o 
  -5   0  13     1481.56     1473.38     47.42 o 
  -4   0  13      480.95      513.32     27.05 o 
  -3   0  13       25.92       10.75     10.95 o 
  -2   0  13      747.22      776.43     21.40 o 
  -1   0  13     1187.21     1125.92     24.93 o 
   0   0  13      582.46      598.10     16.27 o 
   1   0  13     1617.27     1588.32     25.56 o 
   2   0  13     1176.25     1077.57     23.34 o 
   3   0  13     4562.28     4388.21     69.73 o 
   4   0  13       51.32       86.68      9.70 o 
   5   0  13      682.08      665.85     25.60 o 
   6   0  13     1169.47     1095.40     44.39 o 
   7   0  13      658.03      616.02     70.23 o 
   8   0  13      111.89      110.09     31.47 o 
   9   0  13       89.50      106.83     44.03 o 
  10   0  13      362.31      397.83     55.44 o 
  -8   1  13       83.52      106.71     25.69 o 
  -7   1  13      126.27      231.37     28.10 o 
  -6   1  13       22.52        7.06     16.03 o 
  -5   1  13        7.20       47.92     17.93 o 
  -4   1  13      470.85      486.04     31.05 o 
  -3   1  13      224.15      254.66     17.35 o 
  -2   1  13     1176.12     1147.21     32.89 o 
  -1   1  13     2787.18     2571.34     47.90 o 
   0   1  13      582.42      553.31     19.41 o 
   1   1  13      127.01      125.02     11.56 o 
   2   1  13     4356.56     4160.65     61.10 o 
   3   1  13     5370.59     5065.37     75.18 o 
   4   1  13     3020.43     2937.36     55.52 o 
   5   1  13      328.72      328.87     17.93 o 
   6   1  13      167.10      190.87     20.20 o 
   7   1  13      200.31      218.81     25.71 o 
   8   1  13      698.18      659.94     41.57 o 
   9   1  13     1899.48     1917.01     70.97 o 
  10   1  13      221.92      266.11     37.07 o 
  -8   2  13      804.54      838.65     46.43 o 
  -7   2  13      768.03      772.76     70.67 o 
  -6   2  13     1424.33     1376.58     46.74 o 
  -5   2  13      805.61      731.88     51.86 o 
  -4   2  13       93.85       72.65     19.95 o 
  -3   2  13      220.11      349.94     35.71 o 
  -2   2  13       53.62       94.47     12.78 o 
  -1   2  13    16734.85    16255.44    273.74 o 
   0   2  13       92.77       75.01      8.18 o 
   1   2  13     1537.46     1472.49     32.63 o 
   2   2  13     1344.79     1262.26     25.97 o 
   3   2  13     1786.17     1764.05     28.64 o 
   4   2  13      412.51      373.46     17.86 o 
   5   2  13     1342.07     1318.71     38.34 o 
   6   2  13      830.44      813.42     30.16 o 
   7   2  13      407.09      411.49     32.16 o 
   8   2  13      903.60      871.33     47.08 o 
   9   2  13      296.79      302.82     40.83 o 
  10   2  13      134.80      144.55     31.60 o 
  -8   3  13      525.83      561.44     39.16 o 
  -7   3  13       90.86      111.48     23.28 o 
  -6   3  13      413.96      461.98     32.48 o 
  -5   3  13      777.30      795.91     54.47 o 
  -4   3  13     3307.32     3044.88     83.98 o 
  -3   3  13     1013.09     1048.52     41.81 o 
  -2   3  13     2361.70     2160.02     55.79 o 
  -1   3  13     1092.43     1119.97     31.68 o 
   0   3  13      196.85      229.03     17.56 o 
   1   3  13      330.82      309.27     14.65 o 
   2   3  13     2803.96     2726.73     51.40 o 
   3   3  13        5.58      105.21     12.12 o 
   4   3  13     4653.17     4510.69     78.32 o 
   5   3  13     1525.81     1550.24     51.86 o 
   6   3  13        8.98       15.45     12.73 o 
   7   3  13      122.88      161.77     24.48 o 
   8   3  13      836.79      832.28     46.04 o 
   9   3  13      120.22       93.11     36.27 o 
  10   3  13       96.46      107.26     30.91 o 
  -8   4  13       16.43       32.89     22.59 o 
  -7   4  13      805.29      810.19     43.74 o 
  -6   4  13      509.60      557.66     38.20 o 
  -5   4  13     1278.58     1080.43     45.96 o 
  -4   4  13     1844.91     1879.89     60.10 o 
  -3   4  13        7.77        2.79     13.36 o 
  -2   4  13      194.10      166.99     19.87 o 
  -1   4  13     2756.08     2572.16     62.91 o 
   0   4  13      707.84      796.06     26.64 o 
   1   4  13    11688.43    11003.10    190.04 o 
   2   4  13     1635.30     1560.58     34.34 o 
   3   4  13      550.39      564.87     19.60 o 
   4   4  13     1750.32     1757.43     38.71 o 
   5   4  13     1791.11     1828.79     49.14 o 
   6   4  13      716.11      697.56     30.40 o 
   7   4  13      117.09      120.20     18.10 o 
   8   4  13        4.09        5.85     21.97 o 
   9   4  13      344.41      315.68     40.75 o 
  10   4  13      150.31      173.86     33.49 o 
  -8   5  13       88.56       76.21     20.57 o 
  -7   5  13        9.36       13.94     18.71 o 
  -6   5  13       18.48       23.51     19.22 o 
  -5   5  13        0.66      -15.81     15.81 o 
  -4   5  13     1961.71     1817.68     58.79 o 
  -3   5  13      174.73      143.46     19.76 o 
  -2   5  13      337.03      323.25     24.89 o 
  -1   5  13      478.08      471.36     28.96 o 
   0   5  13     1997.85     2039.17     53.42 o 
   1   5  13     3119.76     2971.46     62.16 o 
   2   5  13     1135.36     1114.39     31.77 o 
   3   5  13     2147.24     2096.46     43.25 o 
   4   5  13       70.97       73.48     12.23 o 
   5   5  13      522.81      510.81     26.53 o 
   6   5  13       32.91       86.19     16.71 o 
   7   5  13      581.20      586.51     35.95 o 
   8   5  13      215.91      148.99     28.14 o 
   9   5  13      339.91      397.64     55.64 o 
  10   5  13        2.83       -5.79     26.98 o 
  -8   6  13      283.64      245.94     85.63 o 
  -7   6  13      320.06      333.52     23.84 o 
  -6   6  13      205.77      228.70     23.93 o 
  -5   6  13       19.15      109.22     20.41 o 
  -4   6  13       99.77      101.33     26.90 o 
  -3   6  13     1803.97     1818.69     58.41 o 
  -2   6  13      924.50      810.32     37.24 o 
  -1   6  13     1636.42     1509.53     66.95 o 
   0   6  13     1628.93     1455.72     44.05 o 
   1   6  13      154.76      156.22     14.07 o 
   2   6  13      567.07      564.49     31.81 o 
   3   6  13       24.17       30.59     12.59 o 
   4   6  13     2421.85     2296.01     47.27 o 
   5   6  13     1902.05     1779.85     49.65 o 
   6   6  13     3606.41     3458.61     81.68 o 
   7   6  13       14.36       16.57     16.64 o 
   8   6  13       39.23       49.68     17.82 o 
   9   6  13       47.62       50.58     26.75 o 
  -7   7  13       32.22       62.57     33.02 o 
  -6   7  13      555.17      605.57     54.37 o 
  -5   7  13      447.33      452.26     34.74 o 
  -4   7  13     1649.71     1473.26     51.62 o 
  -3   7  13      117.22      124.39     19.88 o 
  -2   7  13      206.74      204.27     20.70 o 
  -1   7  13      293.10      317.77     23.27 o 
   0   7  13     2227.84     1988.84     54.58 o 
   1   7  13      880.81      968.76     37.10 o 
   2   7  13     6253.93     5926.27    110.63 o 
   3   7  13      559.50      565.86     24.36 o 
   4   7  13        4.01      -10.66     10.66 o 
   5   7  13      140.61      129.72     16.47 o 
   6   7  13      935.22      934.06     37.48 o 
   7   7  13     1309.74     1293.09     45.69 o 
   8   7  13        4.22      -14.19     27.12 o 
   9   7  13      496.21      507.76     68.83 o 
  -7   8  13      456.01      493.84     58.78 o 
  -6   8  13      226.63      257.72     41.18 o 
  -5   8  13       75.83       59.39     30.19 o 
  -4   8  13       10.68       19.93     16.21 o 
  -3   8  13     1079.14     1036.33     39.60 o 
  -2   8  13       41.05       50.40     17.56 o 
  -1   8  13     2637.39     2374.47     62.90 o 
   0   8  13      114.61      113.84     40.15 o 
   1   8  13       53.43       52.09     16.83 o 
   2   8  13        5.84       23.46     13.69 o 
   3   8  13      101.24      113.22     16.65 o 
   4   8  13      496.52      525.79     27.42 o 
   5   8  13       35.13       66.87     15.57 o 
   6   8  13       47.62       33.08     18.11 o 
   7   8  13        0.12        2.79     22.63 o 
   8   8  13      205.53      180.73     28.00 o 
   9   8  13       88.15      149.61     32.22 o 
  -6   9  13      218.61      246.46     58.61 o 
  -5   9  13      386.45      316.44     43.59 o 
  -4   9  13      142.39      118.68     28.74 o 
  -3   9  13       65.98       49.68     19.76 o 
  -2   9  13       14.27      100.97     22.34 o 
  -1   9  13     1293.80     1205.45     42.09 o 
   0   9  13     1174.43     1186.89     43.77 o 
   1   9  13      405.51      324.82     29.54 o 
   2   9  13      778.91      875.93     49.81 o 
   3   9  13      139.32      153.77     18.51 o 
   4   9  13      395.73      386.84     24.80 o 
   5   9  13     1089.25     1062.42     47.98 o 
   6   9  13      376.26      423.71     51.00 o 
   7   9  13      399.68      432.07     29.79 o 
   8   9  13      203.33      236.84     26.82 o 
  -5  10  13      151.66      244.62     81.55 o 
  -4  10  13       19.07       44.21     32.50 o 
  -3  10  13      648.64      724.20     55.02 o 
  -2  10  13      391.04      415.48     28.09 o 
  -1  10  13      561.50      574.63     32.38 o 
   0  10  13      159.77      197.99     22.48 o 
   1  10  13        6.29        3.24     19.02 o 
   2  10  13      558.90      592.53     34.27 o 
   3  10  13     1986.25     1970.15     51.86 o 
   4  10  13      667.17      711.85     56.05 o 
   5  10  13        3.71       12.52     21.58 o 
   6  10  13      104.78      121.44     31.44 o 
   7  10  13        2.35       35.51     29.06 o 
   8  10  13     1322.92     1369.87     62.77 o 
  -5  11  13       75.70       51.24     29.29 o 
  -4  11  13      172.04      190.43     40.57 o 
  -3  11  13      866.04      865.69     53.54 o 
  -2  11  13      630.11      537.81     42.70 o 
  -1  11  13      161.16      218.08     26.51 o 
   0  11  13      852.48      874.25     40.52 o 
   1  11  13     1625.35     1440.80     50.54 o 
   2  11  13      578.63      551.33     34.63 o 
   3  11  13       54.28      114.21     30.78 o 
   4  11  13       45.13       41.11     18.59 o 
   5  11  13      741.18      800.01     46.69 o 
   6  11  13      109.42       82.32     30.84 o 
   7  11  13     1299.89     1163.46     64.23 o 
  -4  12  13        3.22      -25.87     25.87 o 
  -3  12  13      523.41      528.98     44.80 o 
  -2  12  13       20.79       51.60     27.72 o 
  -1  12  13       58.09       33.69     25.37 o 
   0  12  13       10.97       19.90     19.66 o 
   1  12  13       70.52       65.94     21.44 o 
   2  12  13      185.57      166.55     25.18 o 
   3  12  13       57.83       73.70     23.01 o 
   4  12  13      453.82      455.60     30.54 o 
   5  12  13      256.07      261.02     33.37 o 
   6  12  13       12.14       18.89     30.19 o 
  -2  13  13      181.01      219.83     44.17 o 
  -1  13  13       30.57       27.91     27.56 o 
   0  13  13      728.93      643.13     48.83 o 
   1  13  13       80.46       71.76     29.20 o 
   2  13  13       22.71       31.46     34.18 o 
   3  13  13       41.41       22.05     27.07 o 
   4  13  13       52.36       64.15     28.60 o 
   5  13  13      127.32      180.62     40.58 o 
   0  14  13      627.92      667.39     59.45 o 
   1  14  13      186.41      183.38     34.92 o 
   2  14  13      488.59      448.79     44.34 o 
   3  14  13      276.93      290.15     38.40 o 
  -1 -12  14      171.59      109.48     47.15 o 
   0 -12  14      189.38      241.70     53.55 o 
   1 -12  14        5.90       -5.80     49.92 o 
   2 -12  14      289.52      261.77     69.47 o 
  -3 -11  14       12.26      -10.78     25.80 o 
  -2 -11  14        3.94      -25.07     25.07 o 
  -1 -11  14      149.45       80.79     31.04 o 
   0 -11  14        9.77      -11.15     27.27 o 
   1 -11  14       11.67       25.74     47.50 o 
   2 -11  14      154.53       59.99     49.70 o 
   3 -11  14       12.73      102.87     53.61 o 
   4 -11  14      235.99      266.95     63.01 o 
  -4 -10  14       63.92       77.71     31.26 o 
  -3 -10  14       31.48       10.65     19.08 o 
  -2 -10  14      123.01      127.50     28.58 o 
  -1 -10  14      198.44      244.64     32.24 o 
   0 -10  14      606.25      597.25     85.16 o 
   1 -10  14        4.47        0.12     42.07 o 
   2 -10  14      196.53      143.42     51.43 o 
   3 -10  14      281.38      252.61     58.87 o 
   4 -10  14      362.56      447.83     70.13 o 
   5 -10  14       91.92       94.97     59.72 o 
  -5  -9  14      161.91      189.15     28.54 o 
  -4  -9  14      427.84      482.16     32.55 o 
  -3  -9  14      159.74      177.53     29.18 o 
  -2  -9  14      295.23      370.05     35.02 o 
  -1  -9  14      141.33      142.51     32.64 o 
   0  -9  14       37.60       21.45     44.55 o 
   1  -9  14      316.27      333.01     41.43 o 
   2  -9  14      468.74      542.53     72.92 o 
   3  -9  14     1614.40     1639.46    112.54 o 
   4  -9  14       28.67       35.47     42.75 o 
   5  -9  14       86.81      105.14     57.68 o 
   6  -9  14       71.93       82.06     61.31 o 
  -6  -8  14      180.07      118.46     79.51 o 
  -5  -8  14      228.69      216.21     28.01 o 
  -4  -8  14      482.55      488.33     34.94 o 
  -3  -8  14      264.81      300.42     25.58 o 
  -2  -8  14       63.28       69.91     22.95 o 
  -1  -8  14        1.71       -7.76     19.95 o 
   0  -8  14      996.45     1135.40     57.83 o 
   1  -8  14      360.09      326.31     35.20 o 
   2  -8  14      791.83      715.46     78.32 o 
   3  -8  14      526.45      529.49     68.51 o 
   4  -8  14       71.53      121.66     47.68 o 
   5  -8  14        3.00       20.22     49.59 o 
   6  -8  14     1029.72     1152.04    119.85 o 
   7  -8  14        6.19       55.45     57.56 o 
  -7  -7  14      169.76      134.36     50.17 o 
  -6  -7  14      209.12      200.70     38.46 o 
  -5  -7  14      138.81      111.68     23.25 o 
  -4  -7  14       31.81       34.86     20.44 o 
  -3  -7  14      792.43      770.98     35.73 o 
  -2  -7  14       12.89       -7.67     11.92 o 
  -1  -7  14       17.21       19.30     14.86 o 
   0  -7  14      178.89      186.59     27.57 o 
   1  -7  14      306.60      363.32     34.69 o 
   2  -7  14      677.07      619.32     47.35 o 
   3  -7  14      847.99      947.50     86.10 o 
   4  -7  14       12.14       43.11     36.66 o 
   5  -7  14      135.10      142.49     32.75 o 
   6  -7  14      513.14      491.59     81.08 o 
   7  -7  14      221.89      366.15     76.46 o 
   8  -7  14      555.71      468.73     88.38 o 
  -7  -6  14      364.81      304.23     56.48 o 
  -6  -6  14       20.47       46.12     41.00 o 
  -5  -6  14     1047.86     1057.35     43.87 o 
  -4  -6  14       31.80       59.07     20.15 o 
  -3  -6  14      272.52      280.39     26.12 o 
  -2  -6  14       87.35      104.75     17.71 o 
  -1  -6  14        7.54      -14.30     14.30 o 
   0  -6  14      628.21      617.82     47.28 o 
   1  -6  14      672.51      636.69     41.06 o 
   2  -6  14      103.41       90.66     22.75 o 
   3  -6  14       23.79       26.24     20.32 o 
   4  -6  14      535.93      565.35     48.41 o 
   5  -6  14     1493.13     1543.27     74.63 o 
   6  -6  14      447.10      501.90     77.85 o 
   7  -6  14      297.18      287.08     69.34 o 
   8  -6  14       69.31       63.93     55.47 o 
  -7  -5  14       85.94      141.63     75.75 o 
  -6  -5  14        5.62       44.41     25.92 o 
  -5  -5  14      755.36      812.73     55.56 o 
  -4  -5  14      103.34      203.37     22.73 o 
  -3  -5  14      325.94      328.33     32.55 o 
  -2  -5  14       33.78       81.43     16.58 o 
  -1  -5  14        7.62       21.69     11.24 o 
   0  -5  14      168.46      205.68     20.25 o 
   1  -5  14     3915.28     3887.23    103.81 o 
   2  -5  14        4.60        4.66     32.95 o 
   3  -5  14     1807.60     1803.91    144.27 o 
   4  -5  14      102.53      142.18     30.73 o 
   5  -5  14        4.57       18.79     38.74 o 
   6  -5  14       50.36       76.41     48.79 o 
   7  -5  14      476.33      661.69     90.44 o 
   8  -5  14      646.37      712.38     98.99 o 
   9  -5  14      113.92      215.81     71.93 o 
  -8  -4  14      336.22      287.40     44.88 o 
  -7  -4  14      543.96      624.09     75.29 o 
  -6  -4  14     1229.07     1199.62     53.39 o 
  -5  -4  14      688.43      662.33     40.39 o 
  -4  -4  14        2.57      -12.44     13.27 o 
  -3  -4  14      549.03      567.09     38.18 o 
  -2  -4  14     3328.35     3194.11     83.59 o 
  -1  -4  14      753.96      728.82     79.14 o 
   0  -4  14     1159.65     1199.42     42.14 o 
   1  -4  14      751.95      770.27     29.15 o 
   2  -4  14        2.25       26.49     14.97 o 
   3  -4  14       13.77       23.47     15.49 o 
   4  -4  14     1426.59     1542.89     53.16 o 
   5  -4  14      191.25      150.81     46.89 o 
   6  -4  14      363.42      426.79     68.20 o 
   7  -4  14       80.53       95.72     51.88 o 
   8  -4  14       61.34       60.76     54.85 o 
   9  -4  14       22.36       22.45     57.72 o 
  -8  -3  14       31.44       42.77     23.12 o 
  -7  -3  14       14.92        9.71     20.48 o 
  -6  -3  14        0.19       -7.50     15.66 o 
  -5  -3  14      380.20      411.60     25.14 o 
  -4  -3  14      891.57      862.31     32.88 o 
  -3  -3  14     1335.55     1252.37     54.64 o 
  -2  -3  14       50.26       66.02     13.97 o 
  -1  -3  14       92.31       60.73     13.31 o 
   0  -3  14      443.44      364.04     33.03 o 
   1  -3  14     1448.16     1437.01     41.22 o 
   2  -3  14      344.18      310.75     25.41 o 
   3  -3  14     1218.57     1246.72     40.15 o 
   4  -3  14      324.24      297.58     33.05 o 
   5  -3  14        3.03       -4.97     19.86 o 
   6  -3  14     1963.73     1737.53    118.15 o 
   7  -3  14      408.12      378.92     69.28 o 
   8  -3  14      420.33      544.88     84.93 o 
   9  -3  14      365.77      369.29     79.04 o 
  -8  -2  14      245.28      272.82     34.48 o 
  -7  -2  14      171.09      196.87     25.12 o 
  -6  -2  14      553.10      537.70     29.41 o 
  -5  -2  14      174.71      207.81     20.07 o 
  -4  -2  14       91.83      101.46     16.04 o 
  -3  -2  14      346.78      356.64     14.70 o 
  -2  -2  14      508.49      593.25     21.65 o 
  -1  -2  14      480.58      501.96     23.55 o 
   0  -2  14     1192.82     1150.83     31.66 o 
   1  -2  14      717.65      760.77     29.04 o 
   2  -2  14      340.40      343.55     18.38 o 
   3  -2  14     3486.59     3340.93     66.71 o 
   4  -2  14     1302.95     1321.34     41.40 o 
   5  -2  14      897.87      917.54     47.96 o 
   6  -2  14      112.49      148.94     26.35 o 
   7  -2  14       23.29      -10.41     40.13 o 
   8  -2  14        3.45      -32.28     44.10 o 
   9  -2  14      969.06     1028.34    115.06 o 
  -8  -1  14       96.41      126.54     28.27 o 
  -7  -1  14      266.42      318.94     33.50 o 
  -6  -1  14      105.96      127.26     21.29 o 
  -5  -1  14     1319.14     1307.36     40.30 o 
  -4  -1  14       21.31       30.52     15.46 o 
  -3  -1  14      512.66      496.66     24.43 o 
  -2  -1  14     2172.46     2123.74     39.25 o 
  -1  -1  14     1767.00     1731.51     33.78 o 
   0  -1  14      114.43      154.70     12.57 o 
   1  -1  14      204.29      263.19     13.56 o 
   2  -1  14      672.29      606.83     21.01 o 
   3  -1  14      360.52      387.57     18.20 o 
   4  -1  14        3.50       -2.10      8.27 o 
   5  -1  14      199.87      227.85     22.58 o 
   6  -1  14     2300.42     2199.81     57.43 o 
   7  -1  14       15.69       11.27     16.07 o 
   8  -1  14     2345.49     2330.10    151.51 o 
   9  -1  14       12.58       13.80     49.35 o 
  10  -1  14        0.35       96.55     63.83 o 
  -8   0  14     1511.38     1527.80     85.98 o 
  -7   0  14       24.10       16.06     22.21 o 
  -6   0  14       95.27      105.39     20.85 o 
  -5   0  14      168.60      230.76     25.18 o 
  -4   0  14      349.54      460.16     26.91 o 
  -3   0  14      939.97      968.29     32.22 o 
  -2   0  14     4215.52     4218.36     83.20 o 
  -1   0  14      108.87       93.98      9.22 o 
   0   0  14       59.24       67.35     10.23 o 
   1   0  14      160.92      171.82     11.21 o 
   2   0  14      490.71      546.31     16.98 o 
   3   0  14     4036.55     3729.97     61.47 o 
   4   0  14      173.19      190.99     12.31 o 
   5   0  14     1719.16     1692.68     42.53 o 
   6   0  14        1.04       28.51     18.86 o 
   7   0  14       22.59       32.32     19.49 o 
   8   0  14      486.61      515.46     42.82 o 
   9   0  14      644.18      587.01     42.05 o 
  10   0  14        3.01       22.02     35.42 o 
  -8   1  14      112.21       84.44     25.86 o 
  -7   1  14      590.52      650.37     41.68 o 
  -6   1  14        8.92        0.46     16.48 o 
  -5   1  14     2150.33     2226.16     70.73 o 
  -4   1  14       72.28       61.87     20.22 o 
  -3   1  14      409.54      402.88     24.27 o 
  -2   1  14      247.32      209.35     16.58 o 
  -1   1  14       27.24       28.46      7.77 o 
   0   1  14       33.45       40.92      9.46 o 
   1   1  14     3256.19     3112.40     57.31 o 
   2   1  14       12.70       69.71     21.19 o 
   3   1  14     1083.27      906.05     36.25 o 
   4   1  14      539.88      626.03     24.02 o 
   5   1  14      553.70      609.71     32.75 o 
   6   1  14      620.38      717.12     37.75 o 
   7   1  14      325.51      368.74     31.16 o 
   8   1  14      340.77      362.59     33.90 o 
   9   1  14       39.30       39.86     24.77 o 
  10   1  14       26.61       -5.55     25.53 o 
  -8   2  14      508.66      527.92     39.49 o 
  -7   2  14       25.34       46.29     21.19 o 
  -6   2  14      472.10      464.56     30.45 o 
  -5   2  14      176.56      246.99     35.58 o 
  -4   2  14      825.07      859.82     41.74 o 
  -3   2  14      799.36      782.79     38.47 o 
  -2   2  14      624.22      651.56     28.03 o 
  -1   2  14     2103.42     1948.10     46.14 o 
   0   2  14      146.36      149.76     13.95 o 
   1   2  14      872.25      819.62     24.18 o 
   2   2  14      724.03      748.92     23.56 o 
   3   2  14      276.32      301.74     15.94 o 
   4   2  14     1028.44      983.38     30.71 o 
   5   2  14      788.34      813.71     30.49 o 
   6   2  14       45.67       37.84     13.34 o 
   7   2  14      894.34      899.64     45.73 o 
   8   2  14        1.05       -5.05     21.59 o 
   9   2  14      508.09      514.34     40.96 o 
  10   2  14      163.11      242.20     53.92 o 
  -8   3  14       29.54       36.16     23.26 o 
  -7   3  14      250.67      263.11     29.92 o 
  -6   3  14     1014.06     1035.60     47.39 o 
  -5   3  14      522.35      601.70     36.83 o 
  -4   3  14      471.17      433.52     45.01 o 
  -3   3  14       22.02       33.14     15.92 o 
  -2   3  14     1045.52      984.43     41.20 o 
  -1   3  14     1344.47     1352.88     36.45 o 
   0   3  14     2586.18     2362.43     53.04 o 
   1   3  14       83.82       58.88      9.61 o 
   2   3  14       36.09       20.99     11.94 o 
   3   3  14      299.96      297.78     21.51 o 
   4   3  14     4442.09     4255.36     82.53 o 
   5   3  14      200.75      231.11     18.77 o 
   6   3  14     2749.36     2678.10     65.14 o 
   7   3  14        6.15       72.38     22.02 o 
   8   3  14       23.49       39.20     31.73 o 
   9   3  14       22.93       48.18     26.42 o 
  10   3  14      787.16      788.90     52.59 o 
  -8   4  14      181.35      209.68     27.88 o 
  -7   4  14      234.81      306.61     35.03 o 
  -6   4  14      102.21      103.44     35.46 o 
  -5   4  14      117.90      105.36     24.46 o 
  -4   4  14      815.76      826.43     51.66 o 
  -3   4  14     1065.10      951.85     53.40 o 
  -2   4  14      591.14      554.90     32.38 o 
  -1   4  14     1435.02     1396.12     42.97 o 
   0   4  14       10.01       52.31     12.68 o 
   1   4  14      135.88      139.26     14.59 o 
   2   4  14      301.58      356.59     18.75 o 
   3   4  14     2766.55     2593.03     50.96 o 
   4   4  14      239.21      213.51     15.33 o 
   5   4  14       18.83       27.29     13.85 o 
   6   4  14        2.19       12.61     14.33 o 
   7   4  14      608.80      589.58     44.01 o 
   8   4  14        6.26       40.96     23.32 o 
   9   4  14     1849.99     1854.45     71.74 o 
  10   4  14      154.72      142.46     39.05 o 
  -7   5  14     1088.36     1063.83     48.94 o 
  -6   5  14       48.15       23.08     19.60 o 
  -5   5  14      269.61      251.89     26.30 o 
  -4   5  14      569.39      531.84     33.70 o 
  -3   5  14      371.24      381.23     44.80 o 
  -2   5  14       31.66       17.71     11.40 o 
  -1   5  14     1637.22     1518.76     52.21 o 
   0   5  14     2127.66     2139.23     49.55 o 
   1   5  14      103.54      108.90     14.29 o 
   2   5  14      547.50      539.24     32.53 o 
   3   5  14     1232.11     1176.46     30.52 o 
   4   5  14      358.00      357.74     20.05 o 
   5   5  14      120.40      117.56     17.75 o 
   6   5  14     2875.23     2790.26     69.20 o 
   7   5  14      237.50      226.81     22.25 o 
   8   5  14      182.00      153.40     28.26 o 
   9   5  14        2.01       -0.86     17.17 o 
  -7   6  14      119.59      125.83     20.96 o 
  -6   6  14      146.65      168.38     25.98 o 
  -5   6  14      275.90      261.30     26.49 o 
  -4   6  14      690.23      673.30     36.84 o 
  -3   6  14      325.29      318.33     26.74 o 
  -2   6  14      227.81      274.88     24.85 o 
  -1   6  14       29.23       63.84     16.62 o 
   0   6  14      536.41      568.47     33.76 o 
   1   6  14       39.37       56.56     15.03 o 
   2   6  14       12.98        5.07     12.11 o 
   3   6  14      124.48      126.85     20.02 o 
   4   6  14      324.16      304.29     21.90 o 
   5   6  14      443.16      431.49     28.22 o 
   6   6  14       82.32       76.26     19.81 o 
   7   6  14      667.18      680.65     34.38 o 
   8   6  14        9.94       11.37     18.07 o 
   9   6  14       31.61       69.39     27.88 o 
  -7   7  14      299.85      260.51     61.39 o 
  -6   7  14      265.12      268.66     31.09 o 
  -5   7  14      124.56      129.36     34.70 o 
  -4   7  14      175.99      145.42     22.38 o 
  -3   7  14      267.45      335.80     28.34 o 
  -2   7  14     1027.20     1020.91     43.73 o 
  -1   7  14      987.98      949.63     41.82 o 
   0   7  14      153.46      180.62     20.75 o 
   1   7  14     1100.93     1001.04     38.00 o 
   2   7  14      697.63      732.06     33.24 o 
   3   7  14       26.79       68.67     16.99 o 
   4   7  14     1573.86     1484.79     47.08 o 
   5   7  14       17.27       67.84     19.38 o 
   6   7  14       14.95       42.87     17.15 o 
   7   7  14      221.08      220.23     23.72 o 
   8   7  14      136.16      116.18     22.00 o 
   9   7  14        3.86       21.63     27.17 o 
  -6   8  14      372.14      385.18     48.09 o 
  -5   8  14      861.42      911.04     37.44 o 
  -4   8  14      305.26      337.47     27.70 o 
  -3   8  14     1639.19     1547.54     55.12 o 
  -2   8  14        0.56        2.08     15.35 o 
  -1   8  14      284.03      285.53     24.29 o 
   0   8  14        8.13        7.55     12.22 o 
   1   8  14     3960.39     3613.69     86.76 o 
   2   8  14        2.51       -4.44     13.79 o 
   3   8  14      516.02      498.82     31.67 o 
   4   8  14      814.00      774.70     36.06 o 
   5   8  14      518.27      463.88     33.85 o 
   6   8  14      402.74      398.47     28.75 o 
   7   8  14     3118.21     3082.80     78.05 o 
   8   8  14      394.74      414.64     30.82 o 
  -6   9  14      288.69      244.90     44.24 o 
  -5   9  14        0.11      -36.90     50.15 o 
  -4   9  14       22.94       26.31     16.88 o 
  -3   9  14      208.06      165.65     29.23 o 
  -2   9  14      878.77      835.98     37.88 o 
  -1   9  14        4.23        8.53     16.35 o 
   0   9  14     1662.32     1559.67     50.50 o 
   1   9  14       16.55      -11.49     17.28 o 
   2   9  14       68.76       67.92     19.17 o 
   3   9  14      448.26      504.47     29.41 o 
   4   9  14     1791.25     1832.35     52.25 o 
   5   9  14      112.07      144.67     25.28 o 
   6   9  14      663.02      590.84     75.83 o 
   7   9  14      212.12      213.03     26.39 o 
   8   9  14      193.93      162.76     25.45 o 
  -5  10  14       57.85       34.16     33.24 o 
  -4  10  14      486.08      494.36     51.92 o 
  -3  10  14       34.30       52.24     20.65 o 
  -2  10  14      108.22      128.22     20.91 o 
  -1  10  14       88.61       57.73     19.64 o 
   0  10  14      305.63      328.02     27.39 o 
   1  10  14      324.18      318.34     27.13 o 
   2  10  14        2.47       17.35     17.82 o 
   3  10  14      362.57      391.09     25.96 o 
   4  10  14        9.35       -3.95     16.41 o 
   5  10  14        7.32       21.75     23.66 o 
   6  10  14      193.85      145.76     32.51 o 
   7  10  14       23.10        3.22     26.33 o 
  -4  11  14      469.53      478.84     54.06 o 
  -3  11  14       49.15      106.92     29.49 o 
  -2  11  14      243.31      218.85     24.03 o 
  -1  11  14      183.11      178.73     24.20 o 
   0  11  14      155.61      192.12     24.31 o 
   1  11  14        9.17       41.78     20.93 o 
   2  11  14      271.53      281.71     28.48 o 
   3  11  14       48.74       65.23     22.09 o 
   4  11  14      159.99      115.82     21.35 o 
   5  11  14      493.87      603.34     41.71 o 
   6  11  14       14.93       -6.04     28.59 o 
   7  11  14       48.41       28.85     53.13 o 
  -3  12  14        2.34       -3.82     30.07 o 
  -2  12  14      253.22      184.67     32.90 o 
  -1  12  14     1530.80     1367.40     63.54 o 
   0  12  14        3.71      -19.33     19.33 o 
   1  12  14      537.99      585.81     39.00 o 
   2  12  14        2.73       -6.91     21.03 o 
   3  12  14       64.39       46.14     22.51 o 
   4  12  14      139.27      151.71     23.33 o 
   5  12  14      704.41      788.77     48.71 o 
   6  12  14      135.84       87.86     34.66 o 
  -2  13  14     1271.71     1201.31     66.62 o 
  -1  13  14      311.98      286.61     43.58 o 
   0  13  14      174.55      164.35     34.06 o 
   1  13  14        8.71        2.64     27.08 o 
   2  13  14      716.29      674.21     50.71 o 
   3  13  14       30.44       32.76     28.60 o 
   4  13  14      635.79      634.97     49.25 o 
  -2 -11  15        1.99      -16.88     25.44 o 
  -1 -11  15        5.32       30.71     30.93 o 
   0 -11  15      318.15      324.07    118.02 o 
   1 -11  15       17.94       18.48     49.93 o 
   2 -11  15      835.30      781.32     94.78 o 
   3 -11  15      181.26      195.79     61.87 o 
  -4 -10  15        9.53        0.91     37.54 o 
  -3 -10  15      233.55      226.60     32.50 o 
  -2 -10  15        2.01       -8.86     24.47 o 
  -1 -10  15      483.25      549.08     49.23 o 
   0 -10  15      117.17      185.67     41.80 o 
   1 -10  15       99.87      139.27     43.02 o 
   2 -10  15      376.60      444.32     74.18 o 
   3 -10  15      412.59      292.83     66.78 o 
   4 -10  15        7.31        3.05     47.81 o 
   5 -10  15      647.99      727.90    101.23 o 
  -5  -9  15      191.71      173.71     43.61 o 
  -4  -9  15      254.57      295.67     30.85 o 
  -3  -9  15        4.18       16.62     51.13 o 
  -2  -9  15       77.49       80.03     30.33 o 
  -1  -9  15       72.85       67.84     28.64 o 
   0  -9  15      653.22      706.73     52.65 o 
   1  -9  15      613.65      753.53     63.44 o 
   2  -9  15      105.44      112.07     50.28 o 
   3  -9  15        0.14       -5.37     41.78 o 
   4  -9  15      264.41      336.26     64.91 o 
   5  -9  15      225.27      279.52     71.87 o 
   6  -9  15       80.70      119.28     63.23 o 
  -5  -8  15      741.67      787.30     45.69 o 
  -4  -8  15        5.91        4.14     22.14 o 
  -3  -8  15      507.95      546.76     39.86 o 
  -2  -8  15      163.83      187.48     59.16 o 
  -1  -8  15      249.83      285.91     86.68 o 
   0  -8  15       26.02       69.86     27.04 o 
   1  -8  15      141.30      121.13     28.97 o 
   2  -8  15      859.82      888.53     52.47 o 
   3  -8  15       84.57      147.59     49.10 o 
   4  -8  15     1839.85     1880.94    119.65 o 
   5  -8  15       29.16       51.61     53.00 o 
   6  -8  15       15.35       53.10     57.11 o 
  -6  -7  15     1665.54     1671.22     80.06 o 
  -5  -7  15      167.86      165.32     33.10 o 
  -4  -7  15      336.34      334.40     30.20 o 
  -3  -7  15      169.79      199.38     26.04 o 
  -2  -7  15      150.58      146.65     27.13 o 
  -1  -7  15       10.64       16.69     30.17 o 
   0  -7  15     1489.08     1435.49     64.31 o 
   1  -7  15      108.75      112.38     26.50 o 
   2  -7  15      275.15      282.07     33.46 o 
   3  -7  15      216.28      241.40     52.85 o 
   4  -7  15      594.33      611.90     53.92 o 
   5  -7  15      446.07      429.44     74.28 o 
   6  -7  15       38.27       52.60     53.14 o 
   7  -7  15      551.09      558.21     92.20 o 
  -7  -6  15      148.19        4.87     29.56 o 
  -6  -6  15        6.24      -22.61     49.00 o 
  -5  -6  15      377.16      352.70     28.28 o 
  -4  -6  15       36.00       38.99     20.26 o 
  -3  -6  15     2457.23     2481.03     73.12 o 
  -2  -6  15       25.50       15.02     18.09 o 
  -1  -6  15      287.91      377.02     27.66 o 
   0  -6  15       73.97       95.71     21.87 o 
   1  -6  15      265.17      245.53     70.39 o 
   2  -6  15      334.54      257.54     31.42 o 
   3  -6  15      783.52      818.47     47.21 o 
   4  -6  15      515.06      485.84     47.28 o 
   5  -6  15      113.66      217.48     56.48 o 
   6  -6  15       95.88      137.25     57.70 o 
   7  -6  15      360.82      491.70     86.14 o 
   8  -6  15      290.59      308.28     77.41 o 
  -7  -5  15      269.07      193.89     54.38 o 
  -6  -5  15       78.13       64.77     33.38 o 
  -5  -5  15        2.83      -16.79     24.66 o 
  -4  -5  15      349.80      385.71     31.24 o 
  -3  -5  15      465.15      425.38     34.67 o 
  -2  -5  15      119.76      179.65     22.42 o 
  -1  -5  15      839.42      835.41     38.07 o 
   0  -5  15      432.75      473.91     28.62 o 
   1  -5  15       49.60       59.41     14.56 o 
   2  -5  15      406.62      392.00     65.69 o 
   3  -5  15     1503.14     1508.54     63.69 o 
   4  -5  15        3.61      -16.39     16.39 o 
   5  -5  15      760.90      818.00     88.85 o 
   6  -5  15      115.10      120.17     53.24 o 
   7  -5  15       89.11       57.85     52.67 o 
   8  -5  15      148.88      204.25     67.91 o 
  -7  -4  15        7.32       41.51     35.77 o 
  -6  -4  15       72.55      114.64     26.93 o 
  -5  -4  15     1188.71     1207.76     52.73 o 
  -4  -4  15      192.80      242.35     20.06 o 
  -3  -4  15      848.25      854.52     45.73 o 
  -2  -4  15      671.57      593.00     32.70 o 
  -1  -4  15      260.61      277.97     33.12 o 
   0  -4  15      254.78      257.07     23.09 o 
   1  -4  15      116.56      108.69     17.26 o 
   2  -4  15     3349.04     3506.33    158.44 o 
   3  -4  15       31.06       41.29     18.24 o 
   4  -4  15      415.20      461.50     31.55 o 
   5  -4  15       26.38       23.64     20.84 o 
   6  -4  15      703.28      747.17     88.16 o 
   7  -4  15      113.92      115.73     55.74 o 
   8  -4  15      884.81      924.33    108.78 o 
   9  -4  15        1.26      -35.05     56.63 o 
  -7  -3  15       82.64       58.49     34.70 o 
  -6  -3  15      431.70      494.31     31.83 o 
  -5  -3  15     1209.37     1265.49     46.45 o 
  -4  -3  15      110.44       87.31     27.02 o 
  -3  -3  15      106.87      120.30     16.02 o 
  -2  -3  15      782.85      764.14     53.48 o 
  -1  -3  15     1750.08     1809.54     55.69 o 
   0  -3  15        9.54        8.13     14.38 o 
   1  -3  15     2168.59     2001.73     58.01 o 
   2  -3  15      637.86      605.84     44.88 o 
   3  -3  15     1541.52     1454.96     45.22 o 
   4  -3  15      130.10      160.65     21.75 o 
   5  -3  15     4055.56     4027.75    130.16 o 
   6  -3  15        3.16       69.68     44.77 o 
   7  -3  15      552.66      579.62     82.80 o 
   8  -3  15      185.52      286.80     70.06 o 
   9  -3  15      308.36      454.04     84.08 o 
  -8  -2  15       53.68       46.96     27.00 o 
  -7  -2  15       27.44       20.36     20.69 o 
  -6  -2  15       16.20        0.15     17.43 o 
  -5  -2  15      594.02      658.27     30.94 o 
  -4  -2  15      355.73      383.22     23.89 o 
  -3  -2  15     1369.32     1363.81     35.67 o 
  -2  -2  15        3.65        9.28     11.53 o 
  -1  -2  15      152.26      207.34     15.65 o 
   0  -2  15       42.97       40.78     13.20 o 
   1  -2  15      763.97      816.38     62.72 o 
   2  -2  15      204.93      250.26     18.05 o 
   3  -2  15      159.77      174.09     14.61 o 
   4  -2  15      494.44      552.43     29.41 o 
   5  -2  15       70.91       88.36     22.58 o 
   6  -2  15      103.89      125.99     27.04 o 
   7  -2  15      151.46      125.73     52.28 o 
   8  -2  15      767.62      635.33     87.64 o 
   9  -2  15        1.18      -15.17     54.94 o 
  -8  -1  15      190.94      209.05     32.33 o 
  -7  -1  15        7.46       33.32     23.97 o 
  -6  -1  15      384.21      491.42     33.70 o 
  -5  -1  15       58.91       80.60     17.61 o 
  -4  -1  15      623.56      693.07     33.66 o 
  -3  -1  15       20.29       15.33     14.81 o 
  -2  -1  15      913.36      988.97     27.36 o 
  -1  -1  15      602.95      618.13     19.55 o 
   0  -1  15     1062.56      995.99     29.93 o 
   1  -1  15       19.12       23.83     10.40 o 
   2  -1  15      528.76      488.28     33.65 o 
   3  -1  15      211.39      251.97     16.39 o 
   4  -1  15      571.05      534.46     20.46 o 
   5  -1  15      978.73     1044.34     35.71 o 
   6  -1  15      197.28      187.47     25.04 o 
   7  -1  15        1.65      -21.49     21.49 o 
   8  -1  15      309.83      349.47     41.30 o 
   9  -1  15       60.03      119.64     61.34 o 
  -8   0  15        1.84      -17.79     17.79 o 
  -7   0  15      231.64      205.59     30.03 o 
  -6   0  15     1472.51     1481.27     51.50 o 
  -5   0  15      753.51      715.92     36.40 o 
  -4   0  15     1745.41     1693.13     60.79 o 
  -3   0  15       99.15      133.70     26.24 o 
  -2   0  15      145.12      139.95     15.90 o 
  -1   0  15       32.71       21.96      9.29 o 
   0   0  15     4962.61     5065.23     86.68 o 
   1   0  15      114.08      150.91     13.04 o 
   2   0  15     1337.39     1413.18     47.58 o 
   3   0  15      148.27      166.76     12.83 o 
   4   0  15     2544.37     2352.15     46.35 o 
   5   0  15      184.76      214.99     22.44 o 
   6   0  15     2543.33     2398.74     73.06 o 
   7   0  15      141.37      147.22     35.39 o 
   8   0  15       76.44      100.79     25.25 o 
   9   0  15        3.99       14.82     24.50 o 
  -8   1  15       73.29       93.67     27.83 o 
  -7   1  15      735.67      838.64     65.23 o 
  -6   1  15       11.20       26.17     18.62 o 
  -5   1  15       39.89       47.80     20.11 o 
  -4   1  15      247.50      283.86     27.27 o 
  -3   1  15     2160.37     2380.93     61.48 o 
  -2   1  15     1276.24     1195.56     36.36 o 
  -1   1  15     1506.94     1473.22     39.61 o 
   0   1  15      106.48       99.03     11.15 o 
   1   1  15      235.08      278.12     20.00 o 
   2   1  15      175.79      188.49     14.88 o 
   3   1  15     2308.38     2321.08     66.69 o 
   4   1  15      109.99       87.52     12.91 o 
   5   1  15     1149.67     1163.86     35.83 o 
   6   1  15        0.50      100.70     21.00 o 
   7   1  15       87.80       85.80     23.63 o 
   8   1  15      350.49      406.23     35.65 o 
   9   1  15     1633.68     1678.22     86.61 o 
  -8   2  15       40.57       31.21     24.14 o 
  -7   2  15      368.78      341.84     32.58 o 
  -6   2  15      159.55      185.65     23.81 o 
  -5   2  15      233.98      308.79     29.19 o 
  -4   2  15     1447.84     1397.43     69.19 o 
  -3   2  15       52.39      156.26     21.40 o 
  -2   2  15      881.20      779.40     32.59 o 
  -1   2  15      578.50      592.95     25.98 o 
   0   2  15     1671.88     1595.53     35.03 o 
   1   2  15        2.01       15.81      9.47 o 
   2   2  15     3959.30     3872.87     69.59 o 
   3   2  15      249.83      207.88     15.87 o 
   4   2  15       14.89       23.02     11.52 o 
   5   2  15       54.25       42.30     14.22 o 
   6   2  15     3156.87     3043.18     71.11 o 
   7   2  15      187.39      193.31     33.73 o 
   8   2  15     1304.68     1232.48     55.60 o 
   9   2  15        8.12      -17.72     24.04 o 
  -8   3  15      336.87      455.06     52.08 o 
  -7   3  15        6.50       -0.75     20.47 o 
  -6   3  15      345.43      411.68     59.79 o 
  -5   3  15      141.07      179.79     31.31 o 
  -4   3  15      886.91      912.00     58.36 o 
  -3   3  15     1204.70     1093.76     45.24 o 
  -2   3  15      953.68      944.94     42.12 o 
  -1   3  15       73.29      110.51     15.90 o 
   0   3  15      248.28      183.73     19.84 o 
   1   3  15      277.81      316.70     15.84 o 
   2   3  15      245.94      266.77     17.70 o 
   3   3  15     1879.63     1770.93     46.89 o 
   4   3  15      113.60      130.85     16.34 o 
   5   3  15      199.85      217.29     19.18 o 
   6   3  15      185.75      108.65     22.72 o 
   7   3  15       37.95       57.00     22.15 o 
   8   3  15      191.49      141.90     27.05 o 
   9   3  15       52.67       53.59     27.39 o 
  -7   4  15      498.42      509.40     39.77 o 
  -6   4  15      413.87      417.97     51.12 o 
  -5   4  15      924.85      898.51     43.64 o 
  -4   4  15       39.35       17.37     19.10 o 
  -3   4  15       13.93       -3.51      9.55 o 
  -2   4  15     1689.74     1792.65     59.24 o 
  -1   4  15      116.41       82.31     18.15 o 
   0   4  15      225.21      279.09     19.31 o 
   1   4  15       28.59       16.64     11.74 o 
   2   4  15       83.22       88.89     11.73 o 
   3   4  15       37.25       51.42     12.59 o 
   4   4  15      130.36      120.69     16.70 o 
   5   4  15        7.77        5.75     16.47 o 
   6   4  15      295.50      317.68     23.18 o 
   7   4  15      130.85      175.26     20.05 o 
   8   4  15        3.17       25.51     23.12 o 
   9   4  15       11.94       13.13     26.08 o 
  -7   5  15      106.31      119.57     24.94 o 
  -6   5  15      104.52       81.55     23.93 o 
  -5   5  15     1266.97     1221.37     50.12 o 
  -4   5  15       94.50       67.92     19.84 o 
  -3   5  15     3549.02     3567.38     98.71 o 
  -2   5  15       60.80       74.49     17.82 o 
  -1   5  15      441.97      384.23     28.76 o 
   0   5  15      546.21      595.65     29.76 o 
   1   5  15     4002.02     3825.78    101.77 o 
   2   5  15      850.27      776.60     34.68 o 
   3   5  15     2661.64     2568.70     55.39 o 
   4   5  15      102.94      224.41     17.72 o 
   5   5  15      207.45      240.12     39.01 o 
   6   5  15      105.07       87.65     17.70 o 
   7   5  15     3026.12     2835.04     71.67 o 
   8   5  15      333.30      304.37     33.31 o 
   9   5  15      130.24      117.84     30.23 o 
  -7   6  15       65.03       93.53     28.37 o 
  -6   6  15      917.64      927.24     46.28 o 
  -5   6  15       22.73       68.32     21.50 o 
  -4   6  15      131.89       96.43     21.74 o 
  -3   6  15       25.60       70.10     19.33 o 
  -2   6  15     1480.45     1384.47     51.60 o 
  -1   6  15      176.10      209.57     23.92 o 
   0   6  15     4043.14     3922.85    104.44 o 
   1   6  15      278.04      335.48     24.07 o 
   2   6  15       12.88       15.41     14.85 o 
   3   6  15       37.31       50.65     16.70 o 
   4   6  15     1700.95     1723.20     43.44 o 
   5   6  15      532.56      515.17     30.96 o 
   6   6  15       53.45       21.70     18.50 o 
   7   6  15       56.30       31.86     18.75 o 
   8   6  15        0.08        8.73     18.42 o 
   9   6  15      317.16      347.59     40.71 o 
  -6   7  15      313.15      325.75     56.84 o 
  -5   7  15      112.75      121.45     23.21 o 
  -4   7  15       57.54       80.38     21.39 o 
  -3   7  15      518.43      499.94     34.44 o 
  -2   7  15      213.97      181.47     23.57 o 
  -1   7  15      379.58      413.25     31.21 o 
   0   7  15       34.02       16.80     17.60 o 
   1   7  15      107.67      146.28     30.56 o 
   2   7  15      609.91      619.97     32.05 o 
   3   7  15     1194.80     1162.15     44.68 o 
   4   7  15      467.55      450.14     28.50 o 
   5   7  15      304.28      308.24     25.25 o 
   6   7  15        3.88      -14.55     17.73 o 
   7   7  15       10.13       19.62     20.17 o 
   8   7  15      771.22      748.99     37.54 o 
  -6   8  15      192.36      235.37    115.11 o 
  -5   8  15      199.74      214.25     23.92 o 
  -4   8  15      365.65      404.72     31.03 o 
  -3   8  15       38.24       22.37     19.59 o 
  -2   8  15      758.05      696.68     39.81 o 
  -1   8  15        1.54      -16.43     16.43 o 
   0   8  15      292.66      310.56     25.83 o 
   1   8  15      100.31       92.25     20.09 o 
   2   8  15        2.50        2.77     20.23 o 
   3   8  15        8.37       18.69     16.50 o 
   4   8  15      501.16      507.98     30.87 o 
   5   8  15       12.88       28.51     20.50 o 
   6   8  15      159.04      154.63     22.81 o 
   7   8  15       77.20      104.02     23.32 o 
   8   8  15      375.62      367.64     34.12 o 
  -5   9  15      791.38      844.30     76.04 o 
  -4   9  15        4.71       35.48     19.10 o 
  -3   9  15      131.16       95.42     22.22 o 
  -2   9  15      214.15      199.34     25.81 o 
  -1   9  15      997.01      925.73     40.89 o 
   0   9  15        6.26       17.88     17.53 o 
   1   9  15      650.94      643.89     49.23 o 
   2   9  15      128.22      149.06     22.97 o 
   3   9  15       21.82       27.07     16.76 o 
   4   9  15       32.05       29.06     18.68 o 
   5   9  15      259.84      251.82     50.68 o 
   6   9  15       60.19       52.45     27.41 o 
   7   9  15      140.29      112.81     31.74 o 
   8   9  15      117.72       81.60     24.89 o 
  -5  10  15       18.19       37.85     35.37 o 
  -4  10  15       34.76       26.41     52.17 o 
  -3  10  15      364.20      348.26     58.38 o 
  -2  10  15     2145.90     2047.30     61.10 o 
  -1  10  15      366.41      317.09     27.63 o 
   0  10  15      330.56      344.06     28.61 o 
   1  10  15       34.42       47.27     19.60 o 
   2  10  15      266.49      263.12     27.20 o 
   3  10  15      220.15      245.49     24.06 o 
   4  10  15      422.32      460.90     29.39 o 
   5  10  15      171.49      197.00     40.91 o 
   6  10  15       14.80       -6.52     29.14 o 
   7  10  15      422.34      357.33     47.81 o 
  -4  11  15       17.58       -0.90     31.53 o 
  -3  11  15      100.73       65.81     29.53 o 
  -2  11  15      272.46      253.99     26.34 o 
  -1  11  15       62.46      125.79     23.02 o 
   0  11  15      397.40      401.05     31.32 o 
   1  11  15     1008.79     1014.50     46.38 o 
   2  11  15      185.50      229.98     27.49 o 
   3  11  15       73.88       87.72     28.32 o 
   4  11  15        0.83      -16.86     16.86 o 
   5  11  15      209.08      137.73     28.67 o 
   6  11  15      230.47      243.04     74.91 o 
  -2  12  15       32.92       51.60     28.73 o 
  -1  12  15       51.08       14.43     21.28 o 
   0  12  15      113.98      147.10     26.06 o 
   1  12  15       71.78       90.64     23.89 o 
   2  12  15       35.62       37.68     22.71 o 
   3  12  15      287.95      322.62     38.44 o 
   4  12  15       47.00       36.08     20.41 o 
   5  12  15      200.61      199.87     32.02 o 
  -1  13  15      371.55      431.36     43.84 o 
   0  13  15        4.52        6.73     28.27 o 
   1  13  15       12.82        6.86     22.04 o 
   2  13  15       35.39       52.39     24.56 o 
   3  13  15        0.55      -19.36     22.21 o 
  -1 -11  16        2.70       27.16     31.26 o 
   0 -11  16      347.59      265.65     41.54 o 
   1 -11  16       10.72       -3.98     30.59 o 
   2 -11  16      214.23      205.47     64.32 o 
  -3 -10  16       92.39       77.74     32.15 o 
  -2 -10  16       14.55      -13.91     28.54 o 
  -1 -10  16      106.94       73.53     31.63 o 
   0 -10  16       46.87       47.56     30.70 o 
   1 -10  16      882.33      872.62     78.83 o 
   2 -10  16       36.33       41.42     50.68 o 
   3 -10  16      277.89      203.52     59.76 o 
   4 -10  16      204.13      201.49     60.10 o 
  -4  -9  16       50.80       66.95     32.46 o 
  -3  -9  16      339.51      285.03     39.17 o 
  -2  -9  16      289.75      305.82     68.36 o 
  -1  -9  16      181.25      158.87     33.61 o 
   0  -9  16      129.86       96.87     32.84 o 
   1  -9  16      141.36      164.45     33.26 o 
   2  -9  16        9.41       27.58     56.10 o 
   3  -9  16       26.02      -27.64     43.90 o 
   4  -9  16     1199.89     1052.48    100.89 o 
   5  -9  16      367.58      338.61     77.43 o 
  -5  -8  16      150.60      162.30     27.56 o 
  -4  -8  16      763.87      796.34     45.04 o 
  -3  -8  16       70.90       88.49     24.48 o 
  -2  -8  16       36.41       53.47     27.32 o 
  -1  -8  16     1076.54     1035.17     60.02 o 
   0  -8  16        1.05       35.55     26.95 o 
   1  -8  16      701.72      769.65    108.71 o 
   2  -8  16      170.32      244.54     72.29 o 
   3  -8  16        7.00      -10.18     42.31 o 
   4  -8  16       22.61       62.46     33.92 o 
   5  -8  16      222.57       89.54     59.97 o 
   6  -8  16       12.86       14.80     58.27 o 
  -5  -7  16        1.95      -13.16     27.38 o 
  -4  -7  16      564.81      627.01     38.79 o 
  -3  -7  16        8.08       78.29     23.18 o 
  -2  -7  16      919.61      912.19     42.63 o 
  -1  -7  16      199.06      216.23     31.89 o 
   0  -7  16       69.27       74.60     26.67 o 
   1  -7  16       79.15       68.94     27.08 o 
   2  -7  16     2228.64     2210.57    154.64 o 
   3  -7  16        5.22       -9.42     23.81 o 
   4  -7  16      159.68      174.42     57.07 o 
   5  -7  16       43.68       -5.77     47.62 o 
   6  -7  16      144.53      161.62     64.01 o 
   7  -7  16       84.45      142.50     67.14 o 
  -6  -6  16       45.77       63.46     35.69 o 
  -5  -6  16      600.10      695.93     67.51 o 
  -4  -6  16       12.01       -7.02     20.22 o 
  -3  -6  16       44.61       55.00     21.32 o 
  -2  -6  16        1.38       -0.57     18.85 o 
  -1  -6  16     2005.04     1938.48     60.91 o 
   0  -6  16        7.49       11.31     16.34 o 
   1  -6  16     3540.36     3755.72    125.02 o 
   2  -6  16      532.56      494.79     85.29 o 
   3  -6  16        0.76       12.31     22.10 o 
   4  -6  16      298.19      260.55     40.60 o 
   5  -6  16     1807.34     2152.59    141.06 o 
   6  -6  16      641.24      697.07     91.82 o 
   7  -6  16      346.12      267.07     72.91 o 
  -6  -5  16       57.78       -1.07     33.41 o 
  -5  -5  16      713.07      643.83     81.22 o 
  -4  -5  16      726.47      732.12     58.44 o 
  -3  -5  16      293.01      338.50     28.73 o 
  -2  -5  16      682.63      745.87     38.16 o 
  -1  -5  16      538.25      507.05     49.73 o 
   0  -5  16        2.57       12.14     16.25 o 
   1  -5  16       22.53        1.28     20.65 o 
   2  -5  16     2085.82     1965.78    142.84 o 
   3  -5  16       21.57       31.48     18.51 o 
   4  -5  16     2656.23     2784.65     82.72 o 
   5  -5  16       13.54        4.33     40.48 o 
   6  -5  16      118.49      105.15     54.32 o 
   7  -5  16      120.66      222.78     65.65 o 
   8  -5  16       54.06      100.92     64.78 o 
  -7  -4  16      119.74      113.45     37.48 o 
  -6  -4  16      424.08      458.49     39.49 o 
  -5  -4  16      135.59      153.12     28.95 o 
  -4  -4  16        8.96       -5.17     28.06 o 
  -3  -4  16      189.54      155.91     22.16 o 
  -2  -4  16      176.09      211.10     23.51 o 
  -1  -4  16     2122.98     2110.00     63.38 o 
   0  -4  16      584.54      557.41     32.30 o 
   1  -4  16      557.20      569.34     31.82 o 
   2  -4  16       60.26       37.50     21.04 o 
   3  -4  16       59.67      102.78     20.86 o 
   4  -4  16       47.82       42.83     25.13 o 
   5  -4  16      261.16      276.17     57.55 o 
   6  -4  16      996.50     1104.27    100.56 o 
   7  -4  16      707.50      700.11     92.57 o 
   8  -4  16      645.23      664.55     95.24 o 
  -7  -3  16       56.53       53.02     32.81 o 
  -6  -3  16      736.11      753.21     46.90 o 
  -5  -3  16       91.16      138.79     27.56 o 
  -4  -3  16      605.52      658.50     41.58 o 
  -3  -3  16     1072.56     1075.12     31.01 o 
  -2  -3  16       90.71       54.26     19.43 o 
  -1  -3  16      565.14      452.86     28.90 o 
   0  -3  16     2447.11     2310.04     66.70 o 
   1  -3  16       24.37       16.41     15.26 o 
   2  -3  16     1866.80     1881.29     49.12 o 
   3  -3  16      108.05      117.47     24.06 o 
   4  -3  16      211.90      231.68     25.40 o 
   5  -3  16      317.93      316.52     34.45 o 
   6  -3  16       72.75      117.75     29.17 o 
   7  -3  16      328.39      292.73     66.00 o 
   8  -3  16       94.10       68.58     57.04 o 
  -7  -2  16      930.50     1035.75     70.94 o 
  -6  -2  16       18.05      -15.59     16.74 o 
  -5  -2  16       60.10       55.87     17.40 o 
  -4  -2  16        7.35       29.98     15.16 o 
  -3  -2  16     1890.52     2022.66     57.35 o 
  -2  -2  16       17.20       17.41     10.58 o 
  -1  -2  16     4941.06     5079.79    123.42 o 
   0  -2  16      459.96      449.27     28.11 o 
   1  -2  16      633.17      668.96     33.98 o 
   2  -2  16     1073.53      864.37     36.36 o 
   3  -2  16     2510.91     2369.65     57.82 o 
   4  -2  16     1192.59     1085.11     48.80 o 
   5  -2  16     1192.03     1259.84     60.07 o 
   6  -2  16       84.40      135.74     28.35 o 
   7  -2  16      150.42      150.48     24.46 o 
   8  -2  16       36.58       53.96     54.40 o 
   9  -2  16      105.24       28.81     60.93 o 
  -7  -1  16      238.68      301.86     49.43 o 
  -6  -1  16      515.98      580.89     31.89 o 
  -5  -1  16       13.26        9.71     15.96 o 
  -4  -1  16     2981.82     2933.69     73.95 o 
  -3  -1  16      166.95      162.20     20.34 o 
  -2  -1  16      145.22      203.46     14.89 o 
  -1  -1  16      120.05      112.66     13.49 o 
   0  -1  16     2466.83     2469.88     52.57 o 
   1  -1  16      726.44      717.68     25.05 o 
   2  -1  16     6873.60     6765.81    138.53 o 
   3  -1  16      386.72      457.60     27.02 o 
   4  -1  16      365.07      380.57     19.09 o 
   5  -1  16       57.16       77.51     19.17 o 
   6  -1  16      463.24      456.01     31.20 o 
   7  -1  16     3593.56     3585.68    158.83 o 
   8  -1  16     1020.28      952.46     59.35 o 
   9  -1  16      920.09      923.62    113.28 o 
  -7   0  16      194.89      218.56     31.35 o 
  -6   0  16       50.03       83.18     21.67 o 
  -5   0  16      133.94      136.41     21.95 o 
  -4   0  16       59.43       77.78     18.65 o 
  -3   0  16      704.12      754.87     34.65 o 
  -2   0  16      340.87      305.99     23.44 o 
  -1   0  16     2081.32     2100.90     43.94 o 
   0   0  16       52.94       78.42     12.46 o 
   1   0  16      690.04      731.96     26.28 o 
   2   0  16      209.01      218.76     22.58 o 
   3   0  16      538.44      597.86     52.54 o 
   4   0  16     2381.49     2335.41     52.04 o 
   5   0  16     1836.45     1775.04     58.54 o 
   6   0  16     1031.87     1049.01     46.12 o 
   7   0  16      318.68      313.26     30.33 o 
   8   0  16        5.91        1.02     27.10 o 
   9   0  16       82.04      133.20     37.62 o 
  -7   1  16      263.54      320.30     69.76 o 
  -6   1  16      132.51      169.31     24.22 o 
  -5   1  16      415.87      475.35     36.05 o 
  -4   1  16      371.52      349.69     33.47 o 
  -3   1  16      151.47      157.68     20.09 o 
  -2   1  16      290.38      354.61     24.54 o 
  -1   1  16       57.46       88.14     14.86 o 
   0   1  16     2261.86     2255.50     46.12 o 
   1   1  16      847.68      812.58     27.84 o 
   2   1  16     1548.47     1567.95     39.75 o 
   3   1  16       83.72      149.39     28.52 o 
   4   1  16      141.52      206.58     25.50 o 
   5   1  16       21.70       39.49     19.32 o 
   6   1  16       38.84       55.69     19.71 o 
   7   1  16      121.72      146.65     25.04 o 
   8   1  16       52.42       78.41     25.30 o 
   9   1  16      696.98      725.55     66.07 o 
  -7   2  16      501.49      445.92     37.24 o 
  -6   2  16      192.45      203.57     25.17 o 
  -5   2  16      737.10      817.31     43.90 o 
  -4   2  16      279.32      296.44     29.22 o 
  -3   2  16     3072.06     3031.37     87.17 o 
  -2   2  16     1012.81     1007.52     37.69 o 
  -1   2  16      491.73      539.59     28.97 o 
   0   2  16      446.80      394.29     33.64 o 
   1   2  16     1174.10     1193.89     30.95 o 
   2   2  16      482.98      513.34     23.17 o 
   3   2  16     1435.41     1442.62     52.02 o 
   4   2  16      189.18      209.58     20.92 o 
   5   2  16       81.67       78.74     24.27 o 
   6   2  16        4.80       23.25     13.86 o 
   7   2  16      155.82      170.22     26.09 o 
   8   2  16      813.87      874.43     92.73 o 
   9   2  16        1.15      -23.84     24.55 o 
  -7   3  16      284.05      322.98     33.46 o 
  -6   3  16     2060.43     2135.89     72.49 o 
  -5   3  16     1190.20     1180.52     61.60 o 
  -4   3  16      729.19      688.10     40.48 o 
  -3   3  16        0.18       28.90     17.86 o 
  -2   3  16      676.24      667.39     36.52 o 
  -1   3  16      431.30      473.35     26.86 o 
   0   3  16     6391.43     6284.81    118.24 o 
   1   3  16     1365.86     1437.77     33.94 o 
   2   3  16     1323.33     1336.11     36.12 o 
   3   3  16       73.45      114.10     16.86 o 
   4   3  16      128.15      106.24     16.48 o 
   5   3  16     2263.83     2086.67     61.35 o 
   6   3  16     1033.45      974.59     36.18 o 
   7   3  16      993.84     1048.85     49.25 o 
   8   3  16        8.02       34.28     24.47 o 
   9   3  16       86.46       93.69     29.24 o 
  -7   4  16      230.98      246.11     30.32 o 
  -6   4  16        7.89        8.34     21.76 o 
  -5   4  16       37.03       46.68     21.07 o 
  -4   4  16        9.49       12.30     18.73 o 
  -3   4  16     1401.36     1413.50     53.68 o 
  -2   4  16      840.44      844.31     42.29 o 
  -1   4  16     1573.47     1415.02     57.02 o 
   0   4  16      813.31      738.00     33.60 o 
   1   4  16      859.72      864.95     31.83 o 
   2   4  16     2129.15     2135.95     45.00 o 
   3   4  16     2749.14     2751.43     59.13 o 
   4   4  16     1360.20     1379.31     42.61 o 
   5   4  16      767.60      798.13     36.05 o 
   6   4  16       34.80       35.39     18.31 o 
   7   4  16        1.01       -4.40     15.59 o 
   8   4  16     1023.39      981.50     51.38 o 
   9   4  16      169.33      201.54     46.36 o 
  -7   5  16       98.76      106.80     26.10 o 
  -6   5  16      203.16      221.76     30.30 o 
  -5   5  16       49.61       70.55     26.34 o 
  -4   5  16       14.80        2.45     18.39 o 
  -3   5  16      152.22      155.62     23.35 o 
  -2   5  16      328.13      306.21     27.43 o 
  -1   5  16      430.42      453.16     70.87 o 
   0   5  16      903.36      899.63     36.95 o 
   1   5  16      183.25      155.59     19.54 o 
   2   5  16     1327.05     1185.37     41.51 o 
   3   5  16       93.57       94.74     14.53 o 
   4   5  16        6.80       12.01     12.97 o 
   5   5  16      271.75      251.19     34.94 o 
   6   5  16        3.16      107.25     24.29 o 
   7   5  16      571.07      520.15     37.02 o 
   8   5  16      253.88      330.84     34.83 o 
   9   5  16        5.28       28.36     38.46 o 
  -6   6  16      461.35      466.45     34.95 o 
  -5   6  16     1125.46     1177.53     75.21 o 
  -4   6  16      710.00      820.70     52.52 o 
  -3   6  16      261.46      200.02     25.12 o 
  -2   6  16       10.34       38.10     18.12 o 
  -1   6  16      343.92      321.70     30.92 o 
   0   6  16        5.86        8.32     28.84 o 
   1   6  16      301.91      339.78     25.56 o 
   2   6  16      103.92       58.38     24.72 o 
   3   6  16      656.24      673.48     33.90 o 
   4   6  16      153.88      148.73     16.73 o 
   5   6  16        3.98       -0.98     16.87 o 
   6   6  16      280.93      262.64     26.58 o 
   7   6  16        9.62       20.61     21.98 o 
   8   6  16      224.57      266.67     33.44 o 
  -6   7  16      125.06      145.43     23.89 o 
  -5   7  16        7.83      -19.49     19.49 o 
  -4   7  16       40.40       28.40     20.89 o 
  -3   7  16      147.32       92.61     23.03 o 
  -2   7  16     1990.76     1998.24     66.77 o 
  -1   7  16      620.18      568.86     48.48 o 
   0   7  16      666.18      585.79     37.58 o 
   1   7  16      147.48      137.11     30.77 o 
   2   7  16      288.34      214.43     22.71 o 
   3   7  16     1918.96     1959.53     57.01 o 
   4   7  16       93.52      128.45     27.92 o 
   5   7  16     1123.67     1137.60     52.74 o 
   6   7  16       67.97       71.04     21.13 o 
   7   7  16       39.47       47.86     25.16 o 
   8   7  16      183.54      182.23     26.61 o 
  -5   8  16      300.71      348.92     48.65 o 
  -4   8  16      742.91      713.79     45.16 o 
  -3   8  16     1109.74     1105.71     49.14 o 
  -2   8  16      390.62      357.67     31.42 o 
  -1   8  16       10.91       14.38     19.17 o 
   0   8  16     1568.99     1608.24     59.57 o 
   1   8  16     2213.18     2051.02     69.75 o 
   2   8  16     1206.60     1246.26     44.55 o 
   3   8  16      570.71      629.96     34.80 o 
   4   8  16      126.90      110.01     21.75 o 
   5   8  16       31.98       26.61     26.51 o 
   6   8  16      696.29      713.96     51.88 o 
   7   8  16       83.28       88.44     36.83 o 
   8   8  16      663.64      693.34     40.37 o 
  -5   9  16       74.74       58.24     56.68 o 
  -4   9  16      281.67      272.61     27.97 o 
  -3   9  16      169.44      169.02     25.76 o 
  -2   9  16       19.78       24.35     21.30 o 
  -1   9  16      720.49      700.55     42.19 o 
   0   9  16      657.12      654.34     60.37 o 
   1   9  16      287.83      307.18     31.96 o 
   2   9  16       30.85       52.29     22.74 o 
   3   9  16      169.01      168.56     24.35 o 
   4   9  16      310.51      401.94     31.09 o 
   5   9  16     1608.08     1671.09     62.76 o 
   6   9  16       36.46       31.49     28.25 o 
   7   9  16      188.18      259.84     38.67 o 
  -4  10  16       34.32        9.84     33.24 o 
  -3  10  16       73.23       45.55     21.88 o 
  -2  10  16       11.61        2.01     20.41 o 
  -1  10  16        1.85      -18.40     18.40 o 
   0  10  16      132.01      108.74     22.55 o 
   1  10  16       14.00       33.43     20.35 o 
   2  10  16     1111.00     1054.91     46.08 o 
   3  10  16      148.07      211.22     23.87 o 
   4  10  16        4.00        8.35     25.16 o 
   5  10  16      195.73      193.74     30.06 o 
   6  10  16      135.27       55.97     42.30 o 
  -3  11  16      859.37      817.97     89.36 o 
  -2  11  16      491.92      528.20     58.21 o 
  -1  11  16      128.78      151.58     25.36 o 
   0  11  16      133.38      118.15     23.79 o 
   1  11  16      140.81      137.04     26.10 o 
   2  11  16       97.84      100.13     24.13 o 
   3  11  16      296.34      296.94     31.21 o 
   4  11  16        5.24      -19.09     19.09 o
[truncated: 66,852 more chars]
